# Supplementary material for: PFAS Mixture Composition and Internal Exposure Profiles Shape Biological Responses under Field-Realistic Exposure
Source: Environ Sci Technol. 2026 May 24;60(22):15656–68. doi: 10.1021/acs.est.6c01726 (PMC13262041; doi:10.1021/acs.est.6c01726)
Supplement: Supplementary file 2 [file es6c01726_si_002.xlsx]

## Sheet: Table S1 Well construction
Table S1. Well location and construction/installation information for the reference (REF, MA-SDW 491-0063A) and PFAS-contaminated (FTA1, MA-SDW 488-0083; FTA2, MA-SDW 488-0064) wells used during the 2018, 2019, and 2021 mobile laboratory exposure experiments conducted on Cape Cod Massachusetts.
U.S. Geological Survey local site name	U.S. Geological Survey station identification number	Sampling date	Latitude North American Datum of 1983	Longitude North American Datum of 1983	Land surface altitude National Geodetic Vertical Datum of 1929	Top of casing altitude National Geodetic Vertical Datum of 1929	Top of casing above land surface, negative below land surface	Depth to top of screen below land surface	Depth to bottom of screen below land surface	Screen inside diameter	Screen slot size	Depth to water below top of casing
			decimal degrees	decimal degrees	feet	feet	feet	feet	feet	inches	inches	feet
Mobile Laboratory Production Wells
MA-SDW 491-0063A (REF)	413833070323802	2018-08-15	41.6425	-70.5434	102.53	104.38	1.85	58.65	62.95	4	0.01	53.31
MA-SDW 488-0083 (FTA1)	413833070324103	2018-08-16	41.6426	-70.5443	103.32	105.52	2.2	78.2	82.72	4	0.01	54.34
MA-SDW 488-0064 (FTA2)	413833070324104	2021-08-20	41.6426	-70.5443	103.32	105.52	2.2	54.29	63.9	4	0.01	54.48

## Sheet: Table S2 PFAS Abb
Table S2. Per- and polyfluoroalkyl substances (anion and acid forms) measured in this study, individual compound abbreviations, Chemical Abstract Services Registery Numbers, and sample media detections by U.S. Geological Survey.
[NA, not available; *, total concentrations determined by summing linear- and branched-isomers.]
				Detected in	Detected in	Detected in	Detected in
Measured anion form		Anion form	Acid form	Water 2018	Water 2019	Water 2021	Fish Plasma 2021
Compound	Abbreviation	CAS Registery Number	CAS Registery Number
Perfluorobutanoate	PFBA	45048-62-2	375-22-4	Yes	Yes	Yes	Yes
Perfluoropentanoate	PFPeA	45167-47-3	2706-90-3	Yes	Yes	Yes	Yes
Perfluorohexanoate	PFHxA	92612-52-7	307-24-4	Yes	Yes	Yes	Yes
Perfluoroheptanoate	PFHpA	120885-29-2	375-85-9	Yes	Yes	Yes	Yes
Perfluorooctanoate	PFOA	45285-51-6	335-67-1	Yes	Yes	Yes	Yes
Perfluorononanoate	PFNA	72007-68-2	375-95-1	Yes	Yes	Yes	Yes
Perfluorodecanoate	PFDA	73829-36-4	335-76-2	Yes	Yes	Yes	Yes
Perfluoroundecanoate	PFUnDA	196859-54-8	2058-94-8	No	No	No	Yes
Perfluorododecanoate	PFDoDA	171978-95-3	307-55-1	No	No	No	Yes
Perfluorotridecanoate	PFTrDA	862374-87-6	72629-94-8	No	No	No	Yes
Perfluorotetradecanoate	PFTeDA	365971-87-5	376-06-7	No	No	No	Yes
Perfluorobutane sulfonate	PFBS	45187-15-3	375-73-5	Yes	Yes	Yes	Yes
Perfluoropentane sulfonate	PFPeS	175905-36-9	2706-91-4	Yes	Yes	Yes	Yes
Perfluorohexane sulfonate branched	B-PFHxS	NA	108427-53-8	Yes	Yes	Yes	Yes
Perfluorohexane sulfonate linear	L-PFHxS	108427-53-8	355-46-4	Yes	Yes	Yes	Yes
Perfluorohexane sulfonate total	T-PFHxS	NA	NA	Yes	Yes	Yes	Yes
Perfluoroheptane sulfonate	PFHpS	146689-46-5	375-92-8	Yes	Yes	Yes	Yes
Perfluorooctane sulfonate branched	B-PFOS	NA	45298-90-6	Yes	Yes	Yes	Yes
Perfluorooctane sulfonate linear	L-PFOS	45298-90-6	1763-23-1	Yes	Yes	Yes	Yes
Perfluorooctane sulfonate total	T-PFOS	NA	NA	Yes	Yes	Yes	Yes
Perfluorononane sulfonate	PFNS	474511-07-4	68259-12-1	No	No	No	Yes
Perfluorodecane sulfonate	PFDS	126105-34-8	335-77-3	No	No	No	Yes
4:2 Fluorotelomer sulfonate	4:2 FTS	414911-30-1	757124-72-4	Yes	Yes	Yes	No
6:2 Fluorotelomer sulfonate	6:2 FTS	425670-75-3	27619-97-2	Yes	Yes	Yes	Yes
8:2 Fluorotelomer sulfonate	8:2 FTS	481071-78-7	39108-34-4	Yes	Yes	Yes	Yes
Perfluorobutane sulfonamide	FBSA	NA	30334-69-1	NA	Yes	Yes	Yes
Perfluorohexane sulfonamide	FHxSA	NA	41997-13-1	NA	Yes	Yes	Yes
Perfluorooctane sulfonamide	FOSA	NA	754-91-6	Yes	Yes	Yes	Yes
N-Methyl perfluorooctane sulfonamide	MeFOSA	31506-32-8	31506-32-8	No	No	No	No
N-Ethyl perfluorooctane sulfonamide	EtFOSA	4151-50-2	4151-50-2	No	No	No	No
N-Methyl perfluorooctane sulfonamido acetate	N-MeFOSAA	NA	2355-31-9	No	No	No	No
N-Ethyl perfluorooctane sulfonamido acetate	N-EtFOSAA	NNA	2991-50-6	No	No	No	No
4,8-Dioxa-3H-perfluorononanoate	ADONA	2127366-90-7	919005-14-4	No	No	No	No
9-chlorohexadecafluoro-3-oxanone-1-sulfonate	9Cl-PF3ONS	1621485-21-9	73606-19-6	No	No	No	No
11-Chloroeicosafluoro-3-oxaundecane-1-sulfonate	11Cl-PF3OUdS	2196242-82-5	83329-89-9	No	No	No	No
Hexafluoropropylene oxide	HFPO-DA	122499-17-6	13252-13-6	No	No	No	No

## Sheet: Table S3 Physicochemical
Table S3. Physicochemical properties for per- and polyfluoroalkyl substances measured during this study estimated using the EPI Suite V4.11 models (U.S. Environmental Protection Agency, 2012).
[ *, total concentrations determined by summing linear- and branched-isomers; reference listed at bottom of table.]
Data source				PubChem	PubChem	USEPA EPI Suite V 4.11	USEPA EPI Suite Version 4.11	USEPA EPI Suite Version 4.11	USEPA EPI Suite Version 4.11	USEPA EPI Suite Version 4.11	USEPA EPI Suite Version 4.11	USEPA EPI Suite Version 4.11	USEPA EPI Suite Version 4.11	USEPA EPI Suite Version 4.11	USEPA EPI Suite Version 4.11	USEPA EPI Suite Version 4.11
Specific model used		Anion form	Acid form	Anion form	Anion form	KOWWIN V 1.69	WSKOWIN Version 1.42	HENRYWIN Version 3.20	MPBPVP Version 1.43	MPBPVP Version 1.43	MPBPVP Version 1.43	KOCWIN Version 2.00	BCFBAF Version 3.01	BCFBAF Version 3.01	BCFBAF Version 3.01	BCFBAF Version 3.01
Compound	Abbreviation	CAS Registery Number	CAS Registery Number	Molecular Formula	Molecular Weight	Log10 Octanol-water partition coefficient, unitless	Water solubility at 25 degrees Celsius, in milligrams per liter	Henrys Law Constant at 25 degrees Celsius, in atmosphere per cubic meter per mole	Vapor pressure at 25 degrees Celsius using modified grain method, in millimeter of mercury	Melting point, in degrees Celsius	Boiling point, in degrees Celsius	Log10 Organic carbon-water partition coefficient using molecular connectivity index method, unitless	Log10 of fish biological concentration factor using regression method, in liter per kilogram wet weight	Log10 biotransformation half-life, in days	Log10 of fish biological concentration factor using upper trophic Arnot-Gobas method, in liter per kilogram wet weight	Log10 of biological accumulation factor using upper trophic Arnot-Gobas method, in liter per kilogram wet weight
Perfluorobutanoate	PFBA	45048-62-2	375-22-4	C4F7O2	213.03	2.14	1373	0.003077	15	-4.03	123.19	1.813	0.5	0.0974	1.173	1.173
Perfluoropentanoate	PFPeA	45167-47-3	2706-90-3	C5F9O2	263.04	2.81	196.5	0.009123	5.16	9.64	144.53	2.464	0.5	0.4281	1.812	1.812
Perfluorohexanoate	PFHxA	92612-52-7	307-24-4	C6F11O2	313.05	3.48	27.12	0.03017	1.98	23.07	165.08	3.116	0.5	0.7588	2.448	2.45
Perfluoroheptanoate	PFHpA	120885-29-2	375-85-9	C7F13O2	363.05	4.15	3.647	0.1471	1.12	15.26	184.82	3.767	0.5	1.0895	3.049	3.08
Perfluorooctanoate	PFOA	45285-51-6	335-67-1	C8F15O2	413.06	4.81	0.4813	0.2909	0.257	27.28	203.77	4.419	0.5	1.4203	3.574	3.885
Perfluorononanoate	PFNA	72007-68-2	375-95-1	C9F17O2	463.07	5.48	0.06258	0.4937	0.0506	38.94	221.92	5.071	1	1.751	3.961	5.049
Perfluorodecanoate	PFDA	73829-36-4	335-76-2	C10F19O2	513.08	6.15	0.008043	2.271	0.027	50.26	239.28	5.722	1.75	2.0817	4.137	6.094
Perfluoroundecanoate	PFUnDA	196859-54-8	2058-94-8	C11F21O2	563.08	6.82	0.001024	6.567	0.00906	61.23	255.83	6.374	1.75	2.4124	4.04	6.752
Perfluorododecanoate	PFDoDA	171978-95-3	307-55-1	C12F23O2	613.09	7.49	0.0001293	26.87	0.0043	71.84	271.58	7.026	1.75	2.7431	3.731	7.005
Perfluorotridecanoate	PFTrDA	862374-87-6	72629-94-8	C13F25O2	663.1	8.16	1.623e-05	60.84	0.00113	82.11	286.54	7.677	1	3.0738	3.381	6.946
Perfluorotetradecanoate	PFTeDA	365971-87-5	376-06-7	C14F27O2	713.11	8.83	2.024e-06	196.8	0.000424	92.03	300.7	8.329	1	3.4045	2.943	6.608
Perfluorobutane sulfonate	PFBS	45187-15-3	375-73-5	C4F9O3S1	300.1	1.82	344	5.946e-05	0.0518	36.86	214.43	2.249	0.5	-0.3487	0.865	0.865
Perfluoropentane sulfonate	PFPeS	175905-36-9	2706-91-4	C5F11O3S1	350.1	2.49	46.56	0.0001158	0.0117	35.9	218.19	2.901	0.5	-0.018	1.484	1.484
Perfluorohexane sulfonate total*	T-PFHxS*	NA	355-46-4	C6F13O3S1	400.11	3.16	6.174	0.0003905	0.00458	41.25	221.92	3.552	0.5	0.3127	2.112	2.112
Perfluorohexane sulfonate linear	L-PFHxS	108427-53-8	355-46-4	C6F13O3S1	NA	NA	NA	NA	NA	NA	NA	NA	NA	NA	NA	NA
Perfluorohexane sulfonate branched	B-PFHxS	NA	108427-53-8	C6F13O3S1	NA	NA	NA	NA	NA	NA	NA	NA	NA	NA	NA	NA
Perfluoroheptane sulfonate	PFHpS	146689-46-5	375-92-8	C7F15O3S1	450.12	NA	NA	NA	NA	NA	NA	NA	NA	NA	NA	NA
Perfluorooctane sulfonate total*	T-PFOS*	NA	1763-23-1	C8F17O3S1	500.13	4.49	0.1039	0.00646	0.00102	51.9	229.28	4.855	0.5	0.9741	3.234	3.279
Perfluorooctane sulfonate linear	L-PFOS	45298-90-6	1763-23-1	C8F17O3S1	NA	NA	NA	NA	NA	NA	NA	NA	NA	NA	NA	NA
Perfluorooctane sulfonate branched	B-PFOS	NA	45298-90-6	C8F17O3S1	NA	NA	NA	NA	NA	NA	NA	NA	NA	NA	NA	NA
Perfluorononane sulfonate	PFNS	474511-07-4	68259-12-1	C9F19O3S1	550.14	NA	NA	NA	NA	NA	NA	NA	NA	NA	NA	NA
Perfluorodecane sulfonate	PFDS	126105-34-8	335-77-3	C10F21O3S1	600.14	5.83	0.001678	1.529	0.00325	62.5	236.49	6.159	1	1.6355	3.949	5.253
4:2 Fluorotelomer sulfonate	4:2-FtS	414911-30-1	414911-30-1	C6H3F9O3S1	327.14	1.32	624.4	9.958e-07	0.00144	58.65	251.11	2.748	0.5	-0.525	0.466	0.466
6:2 Fluorotelomer sulfonate	6:2-FtS	425670-75-3	27619-97-2	C8H3F13O3S1	427.16	2.66	10.97	4.427e-05	0.000862	62.63	257.9	4.051	0.5	0.1364	1.654	1.654
8:2 Fluorotelomer sulfonate	8:2-FtS	481071-78-7	39108-34-4	C10H3F17O3S1	527.18	4	0.1821	0.001717	0.00045	72.98	264.54	5.354	0.5	0.7978	2.87	2.877
Perfluoro-1-butane sulfonamide	FBSA	NA	30334-69-1	C4H2F9N1O2S1	299.12	3.13	26.62	0.01597	1.08	20.07	177.72	2.951	1.729	0.0558	2.038	2.038
Perfluoro-1-hexane sulfonamide	FHxSA	NA	41997-13-1	C6H2F13N1O2S1	399.13	4.46	0.4781	0.6393	0.582	31.07	185.87	4.254	2.612	0.7172	3.094	3.109
Perfluorooctane sulfonamide	FOSA	NA	754-91-6	C8H2F17N1O2S1	499.14	5.8	0.008049	25.54	0.313	42.01	193.87	5.557	3.495	1.3787	3.79	4.783
N-Methyl perfluorooctane sulfonamidoacetate	N-MeFOSAA	NA	2355-31-9	C11H6F17N1O4S1	571.21	5.73	0.007821	0.007707	8.02e-05	120.62	318.85	4.725	1	1.8224	4.034	5.414
N-Ethyl perfluorooctane sulfonamidoacetate	N-EtFOSAA	NA	2991-50-6	C12H8F17N1O4S1	585.23	6.22	0.002411	0.01032	3.23e-05	128.95	331.87	5.006	1.75	1.9615	4.082	6.033
4,8-Dioxa-3H-perfluorononanoate	ADONA	2127366-90-7	919005-14-4	C7H2F12O4	378.07	3.56	9.369	0.003892	0.0733	39.15	224.28	2.329	0.5	0.6602	2.509	2.511
Hexafluoropropylene oxide	HFPO-DA	122499-17-6	13252-13-6	C6H1F11O3	330.05	1.04
Reference
U.S. Environmental Protection Agency. Estimation Program Interface (EPI) Suite. Ver. 4.11. Nov, 2012. U.S. Environ. Protect. Agency: Washington, DC. Accessed March 2021 at [https://www.epa.gov/tsca-screening-tools/epi-suitetm-estimation-program-interface].

## Sheet: Table S4 Biomarker Key
Table S4. Description of ranking scale for categorical biomarkers used for scoring secondary sex traits and gonadal histopathology.
Score	0	1	2	3	4	5
Testis histopathology
Sperm density	Not observed	Lumen packed with sperm	Packed sperm and clear border	Sperm dispersed	Lumen open with little to no sperm	--
Sperm abundance	Absent	<25%	25-50%	50-75%	75-90%	>90%
Spermatogenic tubule lumen shape	No lumen	Lumens small and round	Lumens expanded and round	Lumens moderately distended	Lumens severely distended	--
Sperm in collecting duct	Not observed	Present but sparse	Present and notable	Not observed	Present but sparse	Present and notable
Germinal epithelial thickness	Very thin (1-cell thick)	Thin (1-3 cells thick)	Thick (3-5 cells thick)	Very thick (>5 cells thick)	--	--
Germinal epithelial proliferating area	None	<25% of lumen perimeter	25-50% of lumen perimeter	50-75% of lumen perimeter	75-90% of lumen perimeter	>90% of lumen perimeter
Dominant germinal epithelial stage	Primary spermatogonia	Secondary spermatogonia	Primary spermatocyte	Secondary spermatocytes	Primary spermatids	Secondary spermatids
Testis stage	Indifferent	Early-spermatogenesis	Mid-spermatogenesis	Late-spermatogenesis	Spawning	Post-spawning
Granulamatous inflammation (% area affected)	Absent	<20%	20-50%	50-80%	>80%	--
Interstitial proteinaceous fluid (% area affected)	Absent	<20%	20-50%	50-80%	>80%	--
Interstitial fibrosis index (% area affected)	Absent	<20%	20-50%	50-80%	>80%	--
Testis-ova index (% area affected)	Absent	<20%	20-50%	50-80%	>80%	--
Prominence of immunoreactive (IR) cells	Absent	1-3 IR cells/field of view	4-10 IR cells/field of view	10-20 IR cells/field of view	>20 IR cells/field of view
Secondary sex traits
Nuptial tubercle prominence	Not visible	Visible as white discs	Prominent	Prominent and protruding	Prominent and protruding sharply	--
Fat pad prominence	--	Not visible	Soft discolored tissue	Spongy thickened tissue	Dorsal hump with spongy tissue	--

## Sheet: Table S5 ML PFAS Water RAW ALL
Table S5. Analytical results and summary statistics for per- and polyfluoroalkyl substances measured in groundwater collected from reference (REF, MA-SDW 491-0063A) and fire-training area contaminated (FTA1, MA-SDW 488-0083; FTA2, MA-SDW 488-0064) wells during mobile laboratory exposure experiments conducted on Cape Cod Massachusetts in 2021.
[See references listed at bottom of table for full datasets; see Table S2 for compound abbreviations; L, linear isomers; B, branched isomers; T, total (linear plus branched isomers); ng L-1, nanograms per liter; <MQL, less than method quantitification limit; NA, not applicable]
Sample year	Medium	Site name	Sample date	Sample start time	Experiment day	Treatment	PFBA	PFPeA	PFHxA	PFHpA	L-PFOA	B-PFOA	T-PFOA	PFNA	PFDA	PFUnDA	PFDoDA	PFTrDA	PFTeDA	PFBS	PFPeS	L-PFHxS	B-PFHxS	T-PFHxS	L-PFHpS	B-PFHpS	T-PFHpS	L-PFOS	B-PFOS	T-PFOS	PFNS	PFDS	4:2 FTS	6:2 FTS	8:2 FTS	MeFBSA	FBSA	L-FHxSA	B-FHxSA	T-FHxSA	FOSA	MeFOSA	EtFOSA	L-N-MeFOSAA	B-N-MeFOSAA	T-N-MeFOSAA	L-N-EtFOSAA	B-N-EtFOSAA	T-N-EtFOSAA
							ng L-1	ng L-1	ng L-1	ng L-1	ng L-1	ng L-1	ng L-1	ng L-1	ng L-1	ng L-1	ng L-1	ng L-1	ng L-1	ng L-1	ng L-1	ng L-1	ng L-1	ng L-1	ng L-1	ng L-1	ng L-1	ng L-1	ng L-1	ng L-1	ng L-1	ng L-1	ng L-1	ng L-1	ng L-1	ng L-1	ng L-1	ng L-1	ng L-1	ng L-1	ng L-1	ng L-1	ng L-1	ng L-1	ng L-1	ng L-1	ng L-1	ng L-1	ng L-1
	Samples
2018	Water	MA-SDW 491-0063A	2018-09-01	18:00:00	d3	REF	6.35	<MQL	11.29	3.08	NA	NA	11.05	<MQL	<MQL	<MQL	<MQL	<MQL	<MQL	2.59	3.12	75.74	10.26	86	NA	NA	<MQL	3.04	2.75	5.79	<MQL	<MQL	<MQL	<MQL	<MQL	NA	NA	NA	NA	NA	<MQL	NA	NA	NA	NA	<MQL	NA	NA	0.46
	Water	MA-SDW 491-0063A	2018-09-02	18:00:00	d4	REF	3.44	2.77	9.94	3.22	NA	NA	12.25	<MQL	<MQL	<MQL	<MQL	<MQL	<MQL	2.04	3	83.42	10.16	93.58	NA	NA	<MQL	4.16	1.92	6.08	<MQL	<MQL	<MQL	<MQL	<MQL	NA	NA	NA	NA	NA	<MQL	NA	NA	NA	NA	<MQL	NA	NA	<MQL
	Water	MA-SDW 491-0063A	2018-09-03	18:00:00	d5	REF	6.39	<MQL	11.32	3.38	NA	NA	11.06	<MQL	<MQL	<MQL	<MQL	<MQL	<MQL	2.45	3.08	72.71	10.38	83.09	NA	NA	<MQL	3.81	2.04	5.85	<MQL	<MQL	<MQL	<MQL	<MQL	NA	NA	NA	NA	NA	<MQL	NA	NA	NA	NA	<MQL	NA	NA	<MQL
	Water	MA-SDW 491-0063A	2018-09-05	18:00:00	d7	REF	3.36	2.83	9.96	3.1	NA	NA	11.64	<MQL	<MQL	<MQL	<MQL	<MQL	<MQL	2.54	3.09	78.36	9.51	87.87	NA	NA	<MQL	5.29	2.43	7.72	<MQL	<MQL	<MQL	<MQL	<MQL	NA	NA	NA	NA	NA	<MQL	NA	NA	NA	NA	<MQL	NA	NA	<MQL
	Water	MA-SDW 491-0063A	2018-09-06	18:00:00	d8	REF	3.62	<MQL	9.99	3.48	NA	NA	10.79	<MQL	<MQL	<MQL	<MQL	<MQL	<MQL	2.22	2.76	71.99	10.08	82.07	NA	NA	<MQL	3.95	2.09	6.04	<MQL	<MQL	<MQL	<MQL	<MQL	NA	NA	NA	NA	NA	<MQL	NA	NA	NA	NA	<MQL	NA	NA	0.37
	Water	MA-SDW 491-0063A	2018-09-07	18:00:00	d9	REF	6.25	<MQL	10.83	3.33	NA	NA	11.48	<MQL	<MQL	<MQL	<MQL	<MQL	<MQL	2.25	3.7	74.16	10.24	84.4	NA	NA	<MQL	4.38	2.28	6.66	<MQL	<MQL	<MQL	<MQL	<MQL	NA	NA	NA	NA	NA	<MQL	NA	NA	NA	NA	<MQL	NA	NA	<MQL
	Water	MA-SDW 491-0063A	2018-09-11	18:00:00	d13	REF	5.93	<MQL	9.77	3.33	NA	NA	11.29	<MQL	<MQL	<MQL	<MQL	<MQL	<MQL	<MQL	2.95	67.98	9.47	77.45	NA	NA	<MQL	4.39	2.42	6.81	<MQL	<MQL	<MQL	<MQL	<MQL	NA	NA	NA	NA	NA	<MQL	NA	NA	NA	NA	<MQL	NA	NA	<MQL
	Water	MA-SDW 491-0063A	2018-09-12	18:00:00	d14	REF	3.21	<MQL	9.38	3.43	NA	NA	13.29	<MQL	<MQL	<MQL	<MQL	<MQL	<MQL	2.54	2.89	83.31	10.38	93.69	NA	NA	<MQL	5.85	2.56	8.41	<MQL	<MQL	<MQL	<MQL	<MQL	NA	NA	NA	NA	NA	<MQL	NA	NA	NA	NA	<MQL	NA	NA	<MQL
	Water	MA-SDW 491-0063A	2018-09-13	18:00:00	d15	REF	3.17	<MQL	9.13	3.58	NA	NA	11.15	<MQL	<MQL	<MQL	<MQL	<MQL	<MQL	2.31	2.65	69.41	9.94	79.35	NA	NA	<MQL	4.82	2.78	7.6	<MQL	<MQL	<MQL	<MQL	<MQL	NA	NA	NA	NA	NA	<MQL	NA	NA	NA	NA	0.22	NA	NA	0.34
	Water	MA-SDW 491-0063A	2018-09-14	18:00:00	d16	REF	5.44	<MQL	9.51	3.88	NA	NA	11.03	<MQL	<MQL	<MQL	<MQL	<MQL	<MQL	<MQL	2.64	69.45	8.68	78.13	NA	NA	<MQL	4.01	2.78	6.79	<MQL	<MQL	<MQL	<MQL	<MQL	NA	NA	NA	NA	NA	<MQL	NA	NA	NA	NA	<MQL	NA	NA	<MQL
	Water	MA-SDW 491-0063A	2018-09-15	18:00:00	d17	REF	4.22	<MQL	9.1	3.33	NA	NA	11.03	<MQL	<MQL	<MQL	<MQL	<MQL	<MQL	<MQL	2.59	68	8.93	76.93	NA	NA	<MQL	4.41	2.84	7.25	<MQL	<MQL	<MQL	<MQL	<MQL	NA	NA	NA	NA	NA	<MQL	NA	NA	NA	NA	0.15	NA	NA	<MQL
	Water	MA-SDW 491-0063A	2018-09-18	18:00:00	d20	REF	5.26	<MQL	9.28	3.34	NA	NA	11.09	<MQL	<MQL	<MQL	<MQL	<MQL	<MQL	2.07	2.62	67.24	8.99	76.23	NA	NA	<MQL	6.51	3.3	9.81	<MQL	<MQL	<MQL	<MQL	<MQL	NA	NA	NA	NA	NA	<MQL	NA	NA	NA	NA	<MQL	NA	NA	<MQL
	Water	MA-SDW 491-0063A	2018-09-19	18:00:00	d21	REF	3.51	3.14	9.19	3.74	NA	NA	11.92	<MQL	<MQL	<MQL	<MQL	<MQL	<MQL	1.93	2.8	75.64	9.06	84.7	NA	NA	<MQL	5.76	2.52	8.28	<MQL	<MQL	<MQL	<MQL	<MQL	NA	NA	NA	NA	NA	<MQL	NA	NA	NA	NA	<MQL	NA	NA	<MQL
	Water	MA-SDW 488-0083	2018-09-01	18:00:00	d3	FTA1	30.92	83.1	269.48	146.31	NA	NA	808.44	13.24	0.7	<MQL	<MQL	<MQL	<MQL	17.4	64.3	1096.9	164.05	1260.95	NA	NA	119.85	1703.01	1099.53	2802.54	2.08	<MQL	<MQL	226.14	251.54	NA	NA	NA	NA	NA	29.23	NA	NA	NA	NA	<MQL	NA	NA	<MQL
	Water	MA-SDW 488-0083	2018-09-02	18:00:00	d4	FTA1	84.51	228.53	628.21	233.97	NA	NA	966.5	13.19	<MQL	0.44	<MQL	<MQL	<MQL	46.27	118.23	1463.78	238.45	1702.23	NA	NA	184.23	2080.83	1109.92	3190.75	9.75	<MQL	<MQL	285.08	275.48	NA	NA	NA	NA	NA	30	NA	NA	NA	NA	<MQL	NA	NA	<MQL
	Water	MA-SDW 488-0083	2018-09-03	18:00:00	d5	FTA1	74.82	203.4	583.36	206.84	NA	NA	902.03	12.51	0.7	0.59	<MQL	<MQL	<MQL	40.81	97.67	1245.03	186.35	1431.38	NA	NA	153.31	1811.81	1092.13	2903.94	2.57	<MQL	<MQL	262.77	224.1	NA	NA	NA	NA	NA	27.13	NA	NA	NA	NA	0.13	NA	NA	<MQL
	Water	MA-SDW 488-0083	2018-09-05	18:00:00	d7	FTA1	88.9	236.475	672.685	246.97	NA	NA	1023.11	15.225	0.815	0.585	<MQL	<MQL	<MQL	50.905	137.95	1668.13	264.99	1933.12	NA	NA	219.615	2209.06	1154	3363.06	11.655	<MQL	<MQL	304.85	283.66	NA	NA	NA	NA	NA	32.965	NA	NA	NA	NA	<MQL	NA	NA	<MQL
	Water	MA-SDW 488-0083	2018-09-06	18:00:00	d8	FTA1	90.05	235.02	650.45	240.19	NA	NA	1025.7	13.92	0.93	<MQL	<MQL	<MQL	<MQL	48.48	137.16	1661.07	238.76	1899.83	NA	NA	185.96	2113.52	1179.16	3292.68	2.6	<MQL	<MQL	283.86	244.14	NA	NA	NA	NA	NA	31.59	NA	NA	NA	NA	<MQL	NA	NA	<MQL
	Water	MA-SDW 488-0083	2018-09-07	18:00:00	d9	FTA1	97.48	250.63	709.01	256.41	NA	NA	1127.97	16.81	0.85	<MQL	<MQL	<MQL	<MQL	55.5	135.5	1735.07	242.25	1977.32	NA	NA	226.84	2138.45	1291.32	3429.77	2.99	<MQL	<MQL	336.91	269.67	NA	NA	NA	NA	NA	37.41	NA	NA	NA	NA	0.17	NA	NA	<MQL
	Water	MA-SDW 488-0083	2018-09-11	18:00:00	d13	FTA1	105.16	286.88	794.21	301.14	NA	NA	1218.62	18.33	0.9	<MQL	<MQL	<MQL	<MQL	59.18	157.97	1979.5	272.25	2251.75	NA	NA	251.19	2557.38	1452.91	4010.29	2.09	<MQL	<MQL	337.14	233.76	NA	NA	NA	NA	NA	30.34	NA	NA	NA	NA	<MQL	NA	NA	<MQL
	Water	MA-SDW 488-0083	2018-09-12	18:00:00	d14	FTA1	119.32	315.44	844.14	335.89	NA	NA	1332.1	21.06	1	0.46	<MQL	<MQL	<MQL	68.45	197.09	2145.13	339.03	2484.16	NA	NA	394.57	3269.19	1488.83	4758.02	15.76	<MQL	<MQL	405.53	297.47	NA	NA	NA	NA	NA	32.95	NA	NA	NA	NA	<MQL	NA	NA	<MQL
	Water	MA-SDW 488-0083	2018-09-13	18:00:00	d15	FTA1	111.98	303.31	840.97	326.53	NA	NA	1361.77	20.34	0.77	<MQL	<MQL	<MQL	<MQL	66.81	188.88	1997.43	299.44	2296.87	NA	NA	341.23	2602.88	1596.39	4199.27	3.92	<MQL	<MQL	385.04	271.87	NA	NA	NA	NA	NA	32.45	NA	NA	NA	NA	<MQL	NA	NA	<MQL
	Water	MA-SDW 488-0083	2018-09-14	18:00:00	d16	FTA1	114.45	313.18	868.3	332.2	NA	NA	1364.21	20.44	0.98	<MQL	<MQL	<MQL	<MQL	60.03	189.49	2126.28	295.46	2421.74	NA	NA	361.49	2757.69	1629.02	4386.71	3.06	<MQL	<MQL	360.48	255.19	NA	NA	NA	NA	NA	31.78	NA	NA	NA	NA	<MQL	NA	NA	<MQL
	Water	MA-SDW 488-0083	2018-09-15	18:00:00	d17	FTA1	117.08	325.08	889.79	344.22	NA	NA	1430.3	21.04	1.04	<MQL	<MQL	<MQL	<MQL	65.66	201.13	2283.87	313.67	2597.54	NA	NA	374.01	3147.58	1643.96	4791.54	3.29	<MQL	<MQL	398.67	251.83	NA	NA	NA	NA	NA	33.87	NA	NA	NA	NA	0.15	NA	NA	0.21
	Water	MA-SDW 488-0083	2018-09-18	18:00:00	d20	FTA1	126.83	331.81	965.31	375.49	NA	NA	1530.21	23.39	1.04	<MQL	<MQL	<MQL	<MQL	72.52	219.62	2458.24	330.34	2788.58	NA	NA	435.95	3255.21	1886	5141.21	2.99	<MQL	<MQL	416.76	280.5	NA	NA	NA	NA	NA	32.86	NA	NA	NA	NA	0.13	NA	NA	<MQL
	Water	MA-SDW 488-0083	2018-09-19	18:00:00	d21	FTA1	139.23	368.06	991.57	409.4	NA	NA	1590.89	25.99	1.26	0.47	<MQL	<MQL	<MQL	79.03	281.19	2750.72	438.71	3189.43	NA	NA	584.44	4111.43	1876.46	5987.89	21.46	<MQL	<MQL	502.69	353.52	NA	NA	NA	NA	NA	34.79	NA	NA	NA	NA	<MQL	NA	NA	<MQL
2019	Water	MA-SDW 491-0063A	2019-07-16	18:00:00	d0	REF	5.011	5.552	17.499	8.895	NA	NA	14.817	0.29	<MQL	0.571	3.673	3.712	6.86	2.503	3.325	145.563	26.056	171.619	NA	NA	0.453	15.993	6.871	NA	<MQL	<MQL	0.206	0.693	<MQL	NA	<MQL	NA	NA	<MQL	2.65	<MQL	<MQL	NA	NA	<MQL	NA	NA	<MQL
	Water	MA-SDW 491-0063A	2019-07-23	18:00:00	d7	REF	4.037	5.915	17.382	8.099	NA	NA	13.188	0.661	<MQL	0.568	8.243	19.045	10.786	2.759	3.114	139.094	24.759	163.853	NA	NA	0.869	18.839	8.048	NA	<MQL	<MQL	0.395	0.428	0.196	NA	<MQL	NA	NA	<MQL	8.224	<MQL	<MQL	NA	NA	<MQL	NA	NA	<MQL
	Water	MA-SDW 491-0063A	2019-07-30	16:00:00	d14	REF	4.18	5.884	16.918	8.365	NA	NA	12.881	0.68	<MQL	0.647	9.28	20.357	9.971	2.466	2.748	121.554	21.029	142.583	NA	NA	0.436	18.848	7.826	NA	<MQL	<MQL	0.66	1.183	0.327	NA	<MQL	NA	NA	<MQL	13.148	<MQL	<MQL	NA	NA	<MQL	NA	NA	<MQL
	Water	MA-SDW 491-0063A	2019-07-06	18:00:00	d21	REF	3.716	5.586	16.662	8.348	NA	NA	14.179	0.878	<MQL	0.722	12.402	16.285	13.151	2.045	3.005	125.65	22.366	148.016	NA	NA	0.506	20.386	8.709	NA	<MQL	<MQL	1.14	1.111	0.207	NA	<MQL	NA	NA	<MQL	0.554	<MQL	<MQL	NA	NA	<MQL	NA	NA	<MQL
	Water	MA-SDW 488-0083	2019-07-18	18:00:00	d1	FTA1	66.0291	122.165	382.067	122.547	386.258	29.0615	415.319	20.9844	<MQL	<MQL	<MQL	<MQL	<MQL	NA	48.7895	843.477	155.355	998.832	84.6606	25.7383	110.399	4381.58	1756.16	6137.73	<MQL	<MQL	<MQL	131.807	230.517	<MQL	254.208	619.16	338.721	957.882	29.8894	<MQL	<MQL	<MQL	<MQL	<MQL	<MQL	<MQL	<MQL
	Water	MA-SDW 488-0083	2019-07-24	16:00:00	d7	FTA1	91.3433	216.146	764.271	226.964	860.835	68.3739	929.209	25.8606	<MQL	<MQL	<MQL	<MQL	<MQL	NA	119.351	1834.46	332.294	2166.75	177.932	60.9221	238.854	8353.23	3306.12	11659.4	<MQL	<MQL	<MQL	347.073	280.518	<MQL	556.133	1163.35	599.379	1762.73	34.4169	<MQL	<MQL	<MQL	<MQL	<MQL	<MQL	<MQL	<MQL
	Water	MA-SDW 488-0083	2019-08-07	18:00:00	d21	FTA1	269.501	404.77	1498.68	475.707	2029.24	159.851	2189.09	46.0763	<MQL	<MQL	<MQL	<MQL	<MQL	NA	215.708	3843.58	664.342	4507.92	382.628	153.869	536.497	14371.2	6244.21	20615.4	<MQL	<MQL	<MQL	924.621	521.244	<MQL	913.771	2246.96	1031.51	3278.47	38.8133	<MQL	<MQL	<MQL	<MQL	<MQL	<MQL	<MQL	<MQL
2021	Water	MA-SDW 491-0063A	2021-09-01	11:00:00	d0	REF	< MQL	4.9767	10.7076	< MQL	NA	NA	8.3827	< MQL	< MQL	< MQL	< MQL	< MQL	< MQL	< MQL	< MQL	76.935	7.5716	84.5066	NA	NA	< MQL	14.315	< MQL	14.315	< MQL	< MQL	< MQL	< MQL	< MQL	NA	< MQL	< MQL	NA	< MQL	< MQL	< MQL	< MQL	NA	NA	< MQL	NA	NA	< MQL
	Water	MA-SDW 491-0063A	2021-09-02	17:00:00	d1	REF	< MQL	2.994	11.473	< MQL	NA	NA	8.1267	< MQL	< MQL	< MQL	< MQL	< MQL	< MQL	< MQL	< MQL	69.2866	10.5104	79.797	NA	NA	< MQL	18.3525	< MQL	18.3525	< MQL	< MQL	< MQL	< MQL	< MQL	NA	< MQL	< MQL	NA	< MQL	< MQL	< MQL	< MQL	NA	NA	< MQL	NA	NA	< MQL
	Water	MA-SDW 491-0063A	2021-09-03	09:00	d2	REF	< MQL	4.8486	10.8308	< MQL	NA	NA	9.19	< MQL	< MQL	< MQL	< MQL	< MQL	< MQL	< MQL	< MQL	66.2668	10.5602	76.827	NA	NA	< MQL	36.8863	< MQL	36.8863	< MQL	< MQL	< MQL	< MQL	< MQL	NA	< MQL	< MQL	NA	< MQL	< MQL	< MQL	< MQL	NA	NA	< MQL	NA	NA	< MQL
	Water	MA-SDW 491-0063A	2021-09-05	09:00	d4	REF	< MQL	3.6872	11.6223	< MQL	NA	NA	9.5735	< MQL	< MQL	< MQL	< MQL	< MQL	< MQL	< MQL	< MQL	75.1371	6.2467	81.3838	NA	NA	< MQL	41.5265	< MQL	41.5265	< MQL	< MQL	< MQL	< MQL	4.8227	NA	< MQL	< MQL	NA	< MQL	< MQL	< MQL	< MQL	NA	NA	< MQL	NA	NA	< MQL
	Water	MA-SDW 491-0063A	2021-09-06	09:00:00	d5	REF	< MQL	6.4815	11.9435	< MQL	NA	NA	12.5753	< MQL	< MQL	< MQL	< MQL	< MQL	< MQL	< MQL	< MQL	75.0629	11.957	87.0199	NA	NA	< MQL	54.7659	< MQL	54.7659	< MQL	< MQL	< MQL	< MQL	< MQL	NA	< MQL	< MQL	NA	< MQL	< MQL	< MQL	< MQL	NA	NA	< MQL	NA	NA	< MQL
	Water	MA-SDW 491-0063A	2021-09-07	09:00:00	d6	REF	< MQL	4.1325	13.1095	< MQL	NA	NA	13.2786	< MQL	< MQL	< MQL	< MQL	< MQL	< MQL	< MQL	< MQL	80.9604	10.3611	91.3215	NA	NA	< MQL	59.1635	< MQL	59.1635	< MQL	< MQL	< MQL	< MQL	5.4397	NA	< MQL	< MQL	NA	< MQL	< MQL	< MQL	< MQL	NA	NA	< MQL	NA	NA	< MQL
	Water	MA-SDW 491-0063A	2021-09-08	11:00:00	d7	REF	< MQL	5.4047	15.9009	8.2754	NA	NA	11.3157	< MQL	< MQL	< MQL	< MQL	< MQL	< MQL	< MQL	< MQL	74.7702	< MQL	74.7702	NA	NA	< MQL	53.7324	20.5205	74.2529	< MQL	< MQL	< MQL	< MQL	7.9998	NA	< MQL	< MQL	NA	< MQL	< MQL	< MQL	< MQL	NA	NA	< MQL	NA	NA	< MQL
	Water	MA-SDW 491-0063A	2021-09-13	09:00:00	d12	REF	< MQL	6.2944	13.4994	< MQL	NA	NA	9.2832	< MQL	< MQL	< MQL	< MQL	< MQL	< MQL	< MQL	< MQL	76.2308	10.595	86.8258	NA	NA	< MQL	62.1973	< MQL	62.1973	< MQL	< MQL	< MQL	< MQL	10.3658	NA	< MQL	< MQL	NA	< MQL	< MQL	< MQL	< MQL	NA	NA	< MQL	NA	NA	< MQL
	Water	MA-SDW 491-0063A	2021-09-14	09:00:00	d13	REF	< MQL	5.5028	12.7268	< MQL	NA	NA	10.8428	< MQL	< MQL	< MQL	< MQL	< MQL	< MQL	< MQL	< MQL	75.4146	8.2889	83.7035	NA	NA	< MQL	83.348	< MQL	83.348	< MQL	< MQL	< MQL	< MQL	11.9763	NA	< MQL	< MQL	NA	< MQL	< MQL	< MQL	< MQL	NA	NA	< MQL	NA	NA	< MQL
	Water	MA-SDW 491-0063A	2021-09-15	11:00:00	d14	REF	< MQL	6.3328	< MQL	8.353	NA	NA	9.9047	< MQL	< MQL	< MQL	< MQL	< MQL	< MQL	< MQL	< MQL	70.3566	10.2538	80.6104	NA	NA	< MQL	65.8534	22.9341	88.7875	< MQL	< MQL	< MQL	< MQL	13.7	NA	< MQL	< MQL	NA	< MQL	< MQL	< MQL	< MQL	NA	NA	< MQL	NA	NA	< MQL
	Water	MA-SDW 491-0063A	2021-09-17	09:00	d16	REF	< MQL	5.3946	13.8667	< MQL	NA	NA	10.7185	< MQL	< MQL	< MQL	< MQL	< MQL	< MQL	< MQL	< MQL	78.1795	11.1396	89.3191	NA	NA	< MQL	96.8999	< MQL	96.8999	< MQL	< MQL	< MQL	< MQL	15.2899	NA	< MQL	< MQL	NA	< MQL	< MQL	< MQL	< MQL	NA	NA	< MQL	NA	NA	< MQL
	Water	MA-SDW 491-0063A	2021-09-18	09:00:00	d17	REF	< MQL	5.1195	13.2976	< MQL	NA	NA	11.2772	< MQL	< MQL	< MQL	< MQL	< MQL	< MQL	< MQL	< MQL	74.2802	10.7594	85.0396	NA	NA	< MQL	74.6889	< MQL	74.6889	< MQL	< MQL	< MQL	< MQL	15.4754	NA	< MQL	< MQL	NA	< MQL	< MQL	< MQL	< MQL	NA	NA	< MQL	NA	NA	< MQL
	Water	MA-SDW 491-0063A	2021-09-20	09:00:00	d19	REF	< MQL	5.7	13.4746	< MQL	NA	NA	11.0126	< MQL	< MQL	< MQL	< MQL	< MQL	< MQL	< MQL	< MQL	76.6373	8.9238	85.5611	NA	NA	< MQL	85.9129	< MQL	85.9129	< MQL	< MQL	< MQL	< MQL	14.944	NA	< MQL	< MQL	NA	< MQL	< MQL	< MQL	< MQL	NA	NA	< MQL	NA	NA	< MQL
	Water	MA-SDW 491-0063A	2021-09-21	09:00:00	d20	REF	< MQL	6.2506	13.596	< MQL	NA	NA	13.2147	< MQL	< MQL	< MQL	< MQL	< MQL	< MQL	< MQL	2.7827	77.2113	10.1189	87.3302	NA	NA	< MQL	94.5082	< MQL	94.5082	< MQL	< MQL	< MQL	< MQL	10.0136	NA	< MQL	< MQL	NA	< MQL	< MQL	< MQL	< MQL	NA	NA	< MQL	NA	NA	< MQL
	Water	MA-SDW 491-0063A	2021-09-22	11:00:00	d21	REF	< MQL	8.8404	15.5426	9.2819	NA	NA	12.6238	1.8309	< MQL	< MQL	< MQL	< MQL	< MQL	2.1595	2.8796	74.5367	10.479	85.0157	NA	NA	< MQL	89.7575	34.4138	124.171	< MQL	< MQL	< MQL	< MQL	19.8764	NA	< MQL	< MQL	NA	< MQL	< MQL	< MQL	< MQL	NA	NA	< MQL	NA	NA	< MQL
	Water	MA-SDW 488-0083	2021-09-01	09:00:00	d0	FTA1	57.3192	167.34	532.659	175.882	NA	NA	1198.7	22.5016	9.1056	< MQL	< MQL	< MQL	< MQL	43.0297	121.72	3631.18	672.338	4303.51	NA	NA	137.732	14293.1	2514.22	16807.4	< MQL	< MQL	< MQL	600.708	1495.27	NA	< MQL	2829.11	NA	2829.11	< MQL	< MQL	< MQL	NA	NA	< MQL	NA	NA	< MQL
	Water	MA-SDW 488-0083	2021-09-02	17:00:00	d1	FTA1	62.8576	172.301	547.993	223.401	NA	NA	1323.12	19.2366	3.6901	< MQL	< MQL	< MQL	< MQL	46.3075	138.2	4753.94	736.263	5490.21	NA	NA	117.512	10838	2643.09	13481.1	< MQL	< MQL	< MQL	706.74	1288.56	NA	84.0825	3371.26	NA	3371.26	< MQL	< MQL	< MQL	NA	NA	< MQL	NA	NA	< MQL
	Water	MA-SDW 488-0083	2021-09-03	10:00:00	d2	FTA1	67.3382	181.34	576.43	245.998	NA	NA	1475.55	18.6268	< MQL	< MQL	< MQL	< MQL	< MQL	46.3371	162.188	4900.97	835.655	5736.62	NA	NA	130.625	18885.1	3343.31	22228.4	< MQL	< MQL	< MQL	752.288	1200.48	NA	87.1298	3872.43	NA	3872.43	< MQL	< MQL	< MQL	NA	NA	< MQL	NA	NA	< MQL
	Water	MA-SDW 488-0083	2021-09-05	10:00:00	d4	FTA1	61.3434	167.056	508.4	218.67	NA	NA	1316.16	17.2255	1.882	< MQL	< MQL	< MQL	< MQL	45.8181	125.399	5004.6	765.237	5769.84	NA	NA	118.579	12185.8	2904.84	15090.6	< MQL	< MQL	< MQL	681.148	1134.59	NA	84.8221	3443.69	NA	3443.69	< MQL	< MQL	< MQL	NA	NA	< MQL	NA	NA	< MQL
	Water	MA-SDW 488-0083	2021-09-06	10:00:00	d5	FTA1	62.6856	166.992	538.603	237.143	NA	NA	1398.69	16.8707	5.0567	< MQL	< MQL	< MQL	< MQL	46.8799	151.112	4927.81	803.33	5731.14	NA	NA	123.986	12735.8	2991.12	15726.9	< MQL	< MQL	< MQL	729.711	1142.44	NA	79.9192	3373.08	NA	3373.08	< MQL	< MQL	< MQL	NA	NA	< MQL	NA	NA	< MQL
	Water	MA-SDW 488-0083	2021-09-07	10:00:00	d6	FTA1	67.6156	179.677	557.024	268.027	NA	NA	1477.61	20.4928	5.0172	< MQL	< MQL	< MQL	< MQL	48.5282	144.016	5539.6	917.881	6457.48	NA	NA	143.097	13598.3	3128.65	16726.9	< MQL	< MQL	< MQL	793.695	1539.65	NA	85.4535	3578.47	NA	3578.47	< MQL	< MQL	< MQL	NA	NA	< MQL	NA	NA	< MQL
	Water	MA-SDW 488-0083	2021-09-08	09:00:00	d7	FTA1	77.2969	208.877	662.24	287.512	NA	NA	1581.48	17.5741	5.3415	< MQL	< MQL	< MQL	< MQL	56.852	144.619	4887	899.811	5786.81	NA	NA	134.733	11495.9	2751.63	14247.5	< MQL	< MQL	< MQL	794.791	1100.4	NA	87.9042	3313.19	NA	3313.19	< MQL	< MQL	< MQL	NA	NA	< MQL	NA	NA	< MQL
	Water	MA-SDW 488-0083	2021-09-13	10:00:00	d12	FTA1	75.1258	177.228	553.977	262.001	NA	NA	1443.18	14.8921	2.6612	< MQL	< MQL	< MQL	< MQL	51.9819	145.634	5539.71	930.717	6470.43	NA	NA	114.88	13037.9	2728.52	15766.4	< MQL	< MQL	< MQL	738.687	1336.77	NA	82.6494	3124.2	NA	3124.2	< MQL	< MQL	< MQL	NA	NA	< MQL	NA	NA	< MQL
	Water	MA-SDW 488-0083	2021-09-14	10:00:00	d13	FTA1	75.049	196.113	551.384	276.362	NA	NA	1523.08	14.1579	< MQL	< MQL	< MQL	< MQL	< MQL	49.4435	137.209	5367.97	786.615	6154.59	NA	NA	116	23062.6	3735.38	26797.9	< MQL	< MQL	< MQL	787.76	1176.1	NA	72.7589	4687.53	NA	4687.53	< MQL	< MQL	< MQL	NA	NA	< MQL	NA	NA	< MQL
	Water	MA-SDW 488-0083	2021-09-15	09:00:00	d14	FTA1	93.704	236.705	661.058	303.237	NA	NA	1703.95	18.107	5.1297	< MQL	< MQL	< MQL	< MQL	69.5404	148.397	4868.62	819.013	5687.63	NA	NA	137.474	9840.77	2460.48	12301.3	< MQL	< MQL	< MQL	899.783	968.65	NA	88.2482	3194.25	NA	3194.25	< MQL	< MQL	< MQL	NA	NA	< MQL	NA	NA	< MQL
	Water	MA-SDW 488-0083	2021-09-17	10:00:00	d16	FTA1	93.0013	217.231	609.601	300.267	NA	NA	1558.98	17.6556	2.4694	< MQL	< MQL	< MQL	< MQL	55.9368	152.076	5457.66	866.849	6324.51	NA	NA	137.041	11472.8	2491.45	13964.2	< MQL	< MQL	< MQL	898.721	992.055	NA	84.5378	2782.7	NA	2782.7	< MQL	< MQL	< MQL	NA	NA	< MQL	NA	NA	< MQL
	Water	MA-SDW 488-0083	2021-09-18	10:00:00	d17	FTA1	98.7126	238.461	637.082	320.005	NA	NA	1749.03	16.5559	2.9589	< MQL	< MQL	< MQL	< MQL	65.8498	164.605	5518.19	863.024	6381.21	NA	NA	167.064	10322.6	2347.36	12669.9	< MQL	< MQL	< MQL	986.443	1246.43	NA	91.4275	2748.13	NA	2748.13	< MQL	< MQL	< MQL	NA	NA	< MQL	NA	NA	< MQL
	Water	MA-SDW 488-0083	2021-09-20	10:00:00	d19	FTA1	91.9265	245.602	618.352	319.146	NA	NA	1676.18	17.2952	2.6003	< MQL	< MQL	< MQL	< MQL	61.176	158.63	5689.57	1002.45	6692.02	NA	NA	123.768	10388.3	2524.65	12913	< MQL	< MQL	< MQL	871.165	1000.99	NA	88.7101	2815.27	NA	2815.27	< MQL	< MQL	< MQL	NA	NA	< MQL	NA	NA	< MQL
	Water	MA-SDW 488-0083	2021-09-21	10:00:00	d20	FTA1	96.3143	247.617	645.044	325.224	NA	NA	1786.82	17.8497	5.0942	< MQL	< MQL	< MQL	< MQL	66.0617	159.484	5499.3	928.861	6428.16	NA	NA	148.113	14455.2	2980.55	17435.8	< MQL	< MQL	< MQL	985.184	1947.1	NA	101.636	3972.85	NA	3972.85	11.023	< MQL	< MQL	NA	NA	< MQL	NA	NA	< MQL
	Water	MA-SDW 488-0083	2021-09-22	09:00:00	d21	FTA1	121.407	312.337	739.46	376.515	NA	NA	1857.42	20.2022	4.4061	< MQL	< MQL	< MQL	< MQL	78.3852	192.137	5349.69	975.888	6325.58	NA	NA	199.765	10743.7	2483.74	13227.4	< MQL	< MQL	3.7906	1117.05	1007.39	NA	128.097	3097.28	NA	3097.28	4.6906	< MQL	< MQL	NA	NA	< MQL	NA	NA	< MQL
	Water	MA-SDW 488-0064	2021-09-01	10:00:00	d0	FTA2	586.351	1490.71	3728.31	1612.08	NA	NA	13229.6	96.1493	9.5683	< MQL	< MQL	< MQL	< MQL	387.458	1138.14	14110.4	2627.36	16737.7	NA	NA	541.835	19400.9	8856.2	28257.1	< MQL	< MQL	10.2283	5936.38	1081.54	NA	1033.42	4505.64	NA	4505.64	41.378	< MQL	< MQL	NA	NA	< MQL	NA	NA	< MQL
	Water	MA-SDW 488-0064	2021-09-02	17:00:00	d1	FTA2	586.658	1496.16	3637.42	1715.34	NA	NA	13706.3	92.0192	5.5131	< MQL	< MQL	< MQL	< MQL	331.019	1174.11	18275.6	2949.48	21225.1	NA	NA	502.95	18408.3	8364.02	26772.4	< MQL	< MQL	10.3131	6386.34	1148.07	NA	1124.01	4696.91	NA	4696.91	28.5843	< MQL	< MQL	NA	NA	< MQL	NA	NA	< MQL
	Water	MA-SDW 488-0064	2021-09-03	11:00:00	d2	FTA2	580.396	1559.32	3172.01	1851.63	NA	NA	11558.5	97.8804	6.5633	< MQL	< MQL	< MQL	< MQL	347.53	1124.24	15774.1	2841.13	18615.2	NA	NA	454.832	16626.8	8089.62	24716.4	< MQL	< MQL	10.6428	5156.52	1218.55	NA	1131.61	4004.29	NA	4004.29	25.6746	< MQL	< MQL	NA	NA	< MQL	NA	NA	< MQL
	Water	MA-SDW 488-0064	2021-09-05	11:00:00	d4	FTA2	540.856	1419.47	3230.04	1453.93	NA	NA	12100.3	89.7969	5.7289	< MQL	< MQL	< MQL	< MQL	309.442	1002.28	16695.3	2968.73	19664	NA	NA	435.427	16275.2	7566.58	23841.7	< MQL	< MQL	12.2047	5672.13	1138.8	NA	1061.41	4280.63	NA	4280.63	30.8241	< MQL	< MQL	NA	NA	< MQL	NA	NA	< MQL
	Water	MA-SDW 488-0064	2021-09-06	11:00:00	d5	FTA2	551.277	1464.66	3452.18	1684.91	NA	NA	13223.6	82.557	3.4562	< MQL	< MQL	< MQL	< MQL	327.696	1038.27	17422.9	3190.25	20613.1	NA	NA	424.603	20313.1	8875.62	29188.7	< MQL	< MQL	10.8505	5732.3	1158.75	NA	1095.33	4695.94	NA	4695.94	30.3641	< MQL	< MQL	NA	NA	< MQL	NA	NA	< MQL
	Water	MA-SDW 488-0064	2021-09-07	11:00:00	d6	FTA2	552.793	1453.5	3342.52	1668.81	NA	NA	12428.2	89.0332	4.6115	< MQL	< MQL	< MQL	< MQL	325.204	1023.43	17476.8	3015.45	20492.3	NA	NA	456.826	20105.3	8506.09	28611.4	< MQL	< MQL	10.4156	5156.56	1128.39	NA	1274.28	4312.86	NA	4312.86	39.1417	< MQL	< MQL	NA	NA	< MQL	NA	NA	< MQL
	Water	MA-SDW 488-0064	2021-09-08	10:00:00	d7	FTA2	583.959	1505.29	3785.86	1686.67	NA	NA	12684.4	102.012	9.2744	< MQL	< MQL	< MQL	< MQL	412.326	948.346	17703.6	3217.99	20921.6	NA	NA	497.037	18265.5	8918.71	27184.2	< MQL	< MQL	10.7668	5343.74	1237.84	NA	1238.97	4897.97	NA	4897.97	35.9004	< MQL	< MQL	NA	NA	< MQL	NA	NA	< MQL
	Water	MA-SDW 488-0064	2021-09-13	11:00:00	d12	FTA2	541.506	1407.43	3143.04	1634.61	NA	NA	11678.6	81.9943	3.901	< MQL	< MQL	< MQL	< MQL	303.385	911.548	16015.4	3007.17	19022.5	NA	NA	450.987	18943.1	8453.62	27396.7	< MQL	< MQL	10.0887	5042.46	1199.68	NA	1184.08	4996.47	NA	4996.47	27.1076	< MQL	< MQL	NA	NA	< MQL	NA	NA	< MQL
	Water	MA-SDW 488-0064	2021-09-14	11:00:00	d13	FTA2	543.645	1384.14	3202.77	1502.62	NA	NA	11670.1	84.606	4.8218	< MQL	< MQL	< MQL	< MQL	316.63	884.778	16544.6	3046.56	19591.1	NA	NA	418.393	20697	8778.78	29475.8	< MQL	< MQL	8.2195	5076.47	1105.43	NA	1126.11	4709.44	NA	4709.44	31.1847	< MQL	< MQL	NA	NA	< MQL	NA	NA	< MQL
	Water	MA-SDW 488-0064	2021-09-15	10:00:00	d14	FTA2	534.479	1376.82	3468.18	1476.47	NA	NA	11393.8	85.2261	8.3242	< MQL	< MQL	< MQL	< MQL	350.522	819.567	15188.9	2619.81	17808.7	NA	NA	471.712	18368.4	8781.14	27149.6	< MQL	< MQL	11.3035	4707.86	1117.58	NA	1219.41	5153.56	NA	5153.56	33.8544	< MQL	< MQL	NA	NA	< MQL	NA	NA	< MQL
	Water	MA-SDW 488-0064	2021-09-17	11:00:00	d16	FTA2	544.133	1386.84	3340.45	1432.04	NA	NA	11725.9	73.804	7.141	< MQL	< MQL	< MQL	< MQL	288.747	803.317	17375.9	3079.76	20455.7	NA	NA	435.931	21327.2	8787.62	30114.8	< MQL	< MQL	10.0334	5243.79	1166.36	NA	1154.5	5887.95	NA	5887.95	32.1061	< MQL	< MQL	NA	NA	< MQL	NA	NA	< MQL
	Water	MA-SDW 488-0064	2021-09-18	11:00:00	d17	FTA2	504.208	1345.25	3124.48	1394	NA	NA	11062	73.4739	3.3217	< MQL	< MQL	< MQL	< MQL	280.428	800.169	15812.5	2825.03	18637.5	NA	NA	427.686	20834.5	8686.28	29520.8	< MQL	< MQL	9.7101	4384.29	1132.11	NA	1053.72	5062.46	NA	5062.46	28.2897	< MQL	< MQL	NA	NA	< MQL	NA	NA	< MQL
	Water	MA-SDW 488-0064	2021-09-20	11:00:00	d19	FTA2	529.534	1413.58	2984.15	1438.86	NA	NA	10863.3	75.0506	5.1851	< MQL	< MQL	< MQL	< MQL	279.774	778.799	15462.6	2840.39	18303	NA	NA	401.263	18540.7	7639.48	26180.2	< MQL	< MQL	11.7992	4494.81	1116.87	NA	1061.08	5160.37	NA	5160.37	26.4182	< MQL	< MQL	NA	NA	< MQL	NA	NA	< MQL
	Water	MA-SDW 488-0064	2021-09-21	11:00:00	d20	FTA2	507.06	1356.47	2735.85	1349.18	NA	NA	8946.6	59.9586	< MQL	< MQL	< MQL	< MQL	< MQL	268.724	664.871	13893.4	2452.16	16345.5	NA	NA	335.994	14989.9	6478.44	21468.3	< MQL	< MQL	12.6257	3829.7	886.96	NA	1029.87	3874.25	NA	3874.25	25.1148	< MQL	< MQL	NA	NA	< MQL	NA	NA	< MQL
	Water	MA-SDW 488-0064	2021-09-22	10:00:00	d21	FTA2	554.055	1389.88	3595.13	1378.64	NA	NA	12756.4	85.3468	6.2152	< MQL	< MQL	< MQL	< MQL	320.352	822.435	18234.4	3273.88	21508.3	NA	NA	586.459	25158.4	11312.5	36470.9	< MQL	< MQL	12.1539	6045.64	1193.57	NA	1153.59	7009.54	NA	7009.54	36.1196	< MQL	< MQL	NA	NA	< MQL	NA	NA	< MQL
Statistics
2018	Water	MA-SDW 491-0063A	Mean	NA	d3-d21	REF	4.62692	2.91333	9.89923	3.40154	NA	NA	11.4669	<MQL	<MQL	<MQL	<MQL	<MQL	<MQL	2.294	2.91462	73.6469	9.69846	83.3454	NA	NA	<MQL	4.64462	2.51615	7.16077	<MQL	<MQL	<MQL	<MQL	<MQL	NA	NA	NA	NA	NA	<MQL	NA	NA	NA	NA	0.185	NA	NA	0.39
	Water	MA-SDW 491-0063A	Median	NA	d3-d21	REF	4.22	2.83	9.77	3.34	NA	NA	11.15	<MQL	<MQL	<MQL	<MQL	<MQL	<MQL	2.28	2.89	72.71	9.94	83.09	NA	NA	<MQL	4.39	2.52	6.81	<MQL	<MQL	<MQL	<MQL	<MQL	NA	NA	NA	NA	NA	<MQL	NA	NA	NA	NA	0.185	NA	NA	0.37
	Water	MA-SDW 491-0063A	Minimum	NA	d3-d21	REF	3.17	2.77	9.1	3.08	NA	NA	10.79	<MQL	<MQL	<MQL	<MQL	<MQL	<MQL	1.93	2.59	67.24	8.68	76.23	NA	NA	<MQL	3.04	1.92	5.79	<MQL	<MQL	<MQL	<MQL	<MQL	NA	NA	NA	NA	NA	<MQL	NA	NA	NA	NA	0.15	NA	NA	0.34
	Water	MA-SDW 491-0063A	Maximum	NA	d3-d21	REF	6.39	3.14	11.32	3.88	NA	NA	13.29	<MQL	<MQL	<MQL	<MQL	<MQL	<MQL	2.59	3.7	83.42	10.38	93.69	NA	NA	<MQL	6.51	3.3	9.81	<MQL	<MQL	<MQL	<MQL	<MQL	NA	NA	NA	NA	NA	<MQL	NA	NA	NA	NA	0.22	NA	NA	0.46
	Water	MA-SDW 491-0063A	Standard deviation	NA	d3-d21	REF	1.32423	0.198578	0.784617	0.228978	NA	NA	0.684682	<MQL	<MQL	<MQL	<MQL	<MQL	<MQL	0.232818	0.302892	5.50725	0.617763	5.87098	NA	NA	<MQL	0.966321	0.382024	1.18596	<MQL	<MQL	<MQL	<MQL	<MQL	NA	NA	NA	NA	NA	<MQL	NA	NA	NA	NA	0.0494975	NA	NA	0.06245
	Water	MA-SDW 491-0063A	Count	NA	d3-d21	REF	13	3	13	13	NA	NA	13	0	0	0	0	0	0	10	13	13	13	13	NA	NA	0	13	13	13	0	0	0	0	0	NA	NA	NA	NA	NA	0	NA	NA	NA	NA	2	NA	NA	3
	Water	MA-SDW 488-0083	Mean	NA	d3-d21	FTA1	100.056	267.763	746.73	288.889	NA	NA	1206.3	18.1142	0.915417	0.509	<MQL	<MQL	<MQL	56.2342	163.552	1893.17	278.75	2171.92	NA	NA	294.822	2596.77	1423.05	4019.82	6.47808	<MQL	<MQL	346.609	268.672	NA	NA	NA	NA	NA	32.105	NA	NA	NA	NA	0.145	NA	NA	0.21
	Water	MA-SDW 488-0083	Median	NA	d3-d21	FTA1	105.16	286.88	794.21	301.14	NA	NA	1218.62	18.33	0.915	0.47	<MQL	<MQL	<MQL	59.18	157.97	1979.5	272.25	2251.75	NA	NA	251.19	2557.38	1452.91	4010.29	3.06	<MQL	<MQL	337.14	269.67	NA	NA	NA	NA	NA	32.45	NA	NA	NA	NA	0.14	NA	NA	0.21
	Water	MA-SDW 488-0083	Minimum	NA	d3-d21	FTA1	30.92	83.1	269.48	146.31	NA	NA	808.44	12.51	0.7	0.44	<MQL	<MQL	<MQL	17.4	64.3	1096.9	164.05	1260.95	NA	NA	119.85	1703.01	1092.13	2802.54	2.08	<MQL	<MQL	226.14	224.1	NA	NA	NA	NA	NA	27.13	NA	NA	NA	NA	0.13	NA	NA	0.21
	Water	MA-SDW 488-0083	Maximum	NA	d3-d21	FTA1	139.23	368.06	991.57	409.4	NA	NA	1590.89	25.99	1.26	0.59	<MQL	<MQL	<MQL	79.03	281.19	2750.72	438.71	3189.43	NA	NA	584.44	4111.43	1886	5987.89	21.46	<MQL	<MQL	502.69	353.52	NA	NA	NA	NA	NA	37.41	NA	NA	NA	NA	0.17	NA	NA	0.21
	Water	MA-SDW 488-0083	Standard deviation	NA	d3-d21	FTA1	27.6546	73.9022	193.277	74.1601	NA	NA	249.796	4.32592	0.162333	0.0724914	<MQL	<MQL	<MQL	16.0526	57.1905	475.351	70.8814	543.633	NA	NA	133.391	694.372	289.805	964.397	6.25668	<MQL	<MQL	75.4577	32.9354	NA	NA	NA	NA	NA	2.60678	NA	NA	NA	NA	0.0191485	NA	NA	NA
	Water	MA-SDW 488-0083	Count	NA	d3-d21	FTA1	13	13	13	13	NA	NA	13	13	12	5	0	0	0	13	13	13	13	13	NA	NA	13	13	13	13	13	0	0	13	13	NA	NA	NA	NA	NA	13	NA	NA	NA	NA	4	NA	NA	1
2019	Water	MA-SDW 491-0063A	Mean	NA	d0-d21	REF	4.236	5.73425	17.1152	8.42675	NA	NA	13.7663	0.62725	<MQL	0.627	8.3995	14.8498	10.192	2.44325	3.048	132.965	23.5525	156.518	NA	NA	0.566	18.5165	7.8635	NA	<MQL	<MQL	0.60025	0.85375	0.243333	NA	<MQL	NA	NA	<MQL	6.144	<MQL	<MQL	NA	NA	<MQL	NA	NA	<MQL
	Water	MA-SDW 491-0063A	Median	NA	d0-d21	REF	4.1085	5.735	17.15	8.3565	NA	NA	13.6835	0.6705	<MQL	0.609	8.7615	17.665	10.3785	2.4845	3.0595	132.372	23.5625	155.935	NA	NA	0.4795	18.8435	7.937	NA	<MQL	<MQL	0.5275	0.902	0.207	NA	<MQL	NA	NA	<MQL	5.437	<MQL	<MQL	NA	NA	<MQL	NA	NA	<MQL
	Water	MA-SDW 491-0063A	Minimum	NA	d0-d21	REF	3.716	5.552	16.662	8.099	NA	NA	12.881	0.29	<MQL	0.568	3.673	3.712	6.86	2.045	2.748	121.554	21.029	142.583	NA	NA	0.436	15.993	6.871	NA	<MQL	<MQL	0.206	0.428	0.196	NA	<MQL	NA	NA	<MQL	0.554	<MQL	<MQL	NA	NA	<MQL	NA	NA	<MQL
	Water	MA-SDW 491-0063A	Maximum	NA	d0-d21	REF	5.011	5.915	17.499	8.895	NA	NA	14.817	0.878	<MQL	0.722	12.402	20.357	13.151	2.759	3.325	145.563	26.056	171.619	NA	NA	0.869	20.386	8.709	NA	<MQL	<MQL	1.14	1.183	0.327	NA	<MQL	NA	NA	<MQL	13.148	<MQL	<MQL	NA	NA	<MQL	NA	NA	<MQL
	Water	MA-SDW 491-0063A	Standard deviation	NA	d0-d21	REF	0.551894	0.191737	0.392752	0.335009	NA	NA	0.893025	0.245313	<MQL	0.0731255	3.61292	7.61663	2.59869	0.295741	0.240093	11.2545	2.27296	13.5193	NA	NA	0.204188	1.83276	0.760564	NA	<MQL	<MQL	0.405159	0.356692	0.0726659	NA	<MQL	NA	NA	<MQL	5.68151	<MQL	<MQL	NA	NA	<MQL	NA	NA	<MQL
	Water	MA-SDW 491-0063A	Count	NA	d0-d21	REF	4	4	4	4	0	0	4	4	0	4	4	4	4	4	4	4	4	4	0	0	4	4	4	0	0	0	4	4	3	0	0	0	0	0	4	0	0	0	0	0	0	0	0
	Water	MA-SDW 488-0083	Mean	NA	d3-d21	FTA1	142.291	247.694	881.672	275.073	1092.11	85.7623	1177.87	30.9738	<MQL	<MQL	<MQL	<MQL	<MQL	<MQL	127.949	2173.84	383.997	2557.83	215.073	80.1765	295.25	9035.34	3768.83	12804.2	<MQL	<MQL	<MQL	467.833	344.093	<MQL	574.704	1343.16	656.536	1999.69	34.3732	<MQL	<MQL	<MQL	<MQL	<MQL	<MQL	<MQL	<MQL
	Water	MA-SDW 488-0083	Median	NA	d3-d21	FTA1	91.3433	216.146	764.271	226.964	860.835	68.3739	929.209	25.8606	<MQL	<MQL	<MQL	<MQL	<MQL	<MQL	119.351	1834.46	332.294	2166.75	177.932	60.9221	238.854	8353.23	3306.12	11659.4	<MQL	<MQL	<MQL	347.073	280.518	<MQL	556.133	1163.35	599.379	1762.73	34.4169	<MQL	<MQL	<MQL	<MQL	<MQL	<MQL	<MQL	<MQL
	Water	MA-SDW 488-0083	Minimum	NA	d3-d21	FTA1	66.0291	122.165	382.067	122.547	386.258	29.0615	415.319	20.9844	<MQL	<MQL	<MQL	<MQL	<MQL	<MQL	48.7895	843.477	155.355	998.832	84.6606	25.7383	110.399	4381.58	1756.16	6137.73	<MQL	<MQL	<MQL	131.807	230.517	<MQL	254.208	619.16	338.721	957.882	29.8894	<MQL	<MQL	<MQL	<MQL	<MQL	<MQL	<MQL	<MQL
	Water	MA-SDW 488-0083	Maximum	NA	d3-d21	FTA1	269.501	404.77	1498.68	475.707	2029.24	159.851	2189.09	46.0763	<MQL	<MQL	<MQL	<MQL	<MQL	<MQL	215.708	3843.58	664.342	4507.92	382.628	153.869	536.497	14371.2	6244.21	20615.4	<MQL	<MQL	<MQL	924.621	521.244	<MQL	913.771	2246.96	1031.51	3278.47	38.8133	<MQL	<MQL	<MQL	<MQL	<MQL	<MQL	<MQL	<MQL
	Water	MA-SDW 488-0083	Standard deviation	NA	d3-d21	FTA1	110.892	143.92	567.488	181.429	845.553	67.1064	912.654	13.3045	<MQL	<MQL	<MQL	<MQL	<MQL	<MQL	83.7906	1528.57	258.402	1786.93	152.416	66.2	218.576	5029.62	2279.53	7306.42	<MQL	<MQL	<MQL	409.971	155.441	<MQL	330.173	828.663	349.911	1178.3	4.46211	<MQL	<MQL	<MQL	<MQL	<MQL	<MQL	<MQL	<MQL
	Water	MA-SDW 488-0083	Count	NA	d3-d21	FTA1	3	3	3	3	3	3	3	3	0	0	0	0	0	0	3	3	3	3	3	3	3	3	3	3	0	0	0	3	3	0	3	3	3	3	3	0	0	0	0	0	0	0	0
2021	Water	MA-SDW 491-0063A	Mean	NA	d0-d21	REF	<MQL	5.46402	12.9708	8.63677	NA	NA	10.7547	1.8309	<MQL	<MQL	<MQL	<MQL	<MQL	2.1595	2.83115	74.7511	9.84039	83.9354	NA	NA	<MQL	62.1272	25.9561	67.3184	<MQL	<MQL	<MQL	<MQL	11.8094	NA	<MQL	<MQL	NA	<MQL	<MQL	<MQL	<MQL	NA	NA	<MQL	NA	NA	<MQL
	Water	MA-SDW 491-0063A	Median	NA	d0-d21	REF	<MQL	5.4047	13.2035	8.353	NA	NA	10.8428	1.8309	<MQL	<MQL	<MQL	<MQL	<MQL	2.1595	2.83115	75.1371	10.42	85.0157	NA	NA	<MQL	62.1973	22.9341	74.2529	<MQL	<MQL	<MQL	<MQL	11.9763	NA	<MQL	<MQL	NA	<MQL	<MQL	<MQL	<MQL	NA	NA	<MQL	NA	NA	<MQL
	Water	MA-SDW 491-0063A	Minimum	NA	d0-d21	REF	<MQL	2.994	10.7076	8.2754	NA	NA	8.1267	1.8309	<MQL	<MQL	<MQL	<MQL	<MQL	2.1595	2.7827	66.2668	6.2467	74.7702	NA	NA	<MQL	14.315	20.5205	14.315	<MQL	<MQL	<MQL	<MQL	4.8227	NA	<MQL	<MQL	NA	<MQL	<MQL	<MQL	<MQL	NA	NA	<MQL	NA	NA	<MQL
	Water	MA-SDW 491-0063A	Maximum	NA	d0-d21	REF	<MQL	8.8404	15.9009	9.2819	NA	NA	13.2786	1.8309	<MQL	<MQL	<MQL	<MQL	<MQL	2.1595	2.8796	80.9604	11.957	91.3215	NA	NA	<MQL	96.8999	34.4138	124.171	<MQL	<MQL	<MQL	<MQL	19.8764	NA	<MQL	<MQL	NA	<MQL	<MQL	<MQL	<MQL	NA	NA	<MQL	NA	NA	<MQL
	Water	MA-SDW 491-0063A	Standard deviation	NA	d0-d21	REF	<MQL	1.37138	1.56723	0.560048	NA	NA	1.67241	NA	<MQL	<MQL	<MQL	<MQL	<MQL	NA	0.0685186	3.67413	1.53887	4.53214	NA	NA	<MQL	26.1944	7.42331	30.5442	<MQL	<MQL	<MQL	<MQL	4.61808	NA	<MQL	<MQL	NA	<MQL	<MQL	<MQL	<MQL	NA	NA	<MQL	NA	NA	<MQL
	Water	MA-SDW 491-0063A	Count	NA	d0-d21	REF	0	15	14	3	NA	NA	15	1	0	0	0	0	0	1	2	15	14	15	NA	NA	0	15	3	15	0	0	0	0	11	NA	0	0	NA	0	0	0	0	NA	NA	0	NA	NA	0
	Water	MA-SDW 488-0083	Mean	NA	d0-d21	FTA1	80.1131	207.658	595.954	275.959	NA	NA	1538	17.9496	4.26253	<MQL	<MQL	<MQL	<MQL	55.4752	149.695	5129.05	853.595	5982.65	NA	NA	136.691	13157.1	2801.93	15959	<MQL	<MQL	3.7906	822.925	1238.46	NA	89.0983	3346.9	NA	3346.9	7.8568	<MQL	<MQL	NA	NA	<MQL	NA	NA	<MQL
	Water	MA-SDW 488-0083	Median	NA	d0-d21	FTA1	75.1258	196.113	576.43	276.362	NA	NA	1523.08	17.6556	4.4061	<MQL	<MQL	<MQL	<MQL	51.9819	148.397	5349.69	863.024	6154.59	NA	NA	134.733	12185.8	2728.52	15090.6	<MQL	<MQL	3.7906	793.695	1176.1	NA	86.2917	3313.19	NA	3313.19	7.8568	<MQL	<MQL	NA	NA	<MQL	NA	NA	<MQL
	Water	MA-SDW 488-0083	Minimum	NA	d0-d21	FTA1	57.3192	166.992	508.4	175.882	NA	NA	1198.7	14.1579	1.882	<MQL	<MQL	<MQL	<MQL	43.0297	121.72	3631.18	672.338	4303.51	NA	NA	114.88	9840.77	2347.36	12301.3	<MQL	<MQL	3.7906	600.708	968.65	NA	72.7589	2748.13	NA	2748.13	4.6906	<MQL	<MQL	NA	NA	<MQL	NA	NA	<MQL
	Water	MA-SDW 488-0083	Maximum	NA	d0-d21	FTA1	121.407	312.337	739.46	376.515	NA	NA	1857.42	22.5016	9.1056	<MQL	<MQL	<MQL	<MQL	78.3852	192.137	5689.57	1002.45	6692.02	NA	NA	199.765	23062.6	3735.38	26797.9	<MQL	<MQL	3.7906	1117.05	1947.1	NA	128.097	4687.53	NA	4687.53	11.023	<MQL	<MQL	NA	NA	<MQL	NA	NA	<MQL
	Water	MA-SDW 488-0083	Standard deviation	NA	d0-d21	FTA1	18.2348	41.912	63.7641	51.0842	NA	NA	189.759	2.1116	1.90439	<MQL	<MQL	<MQL	<MQL	10.5676	17.1135	519.093	91.8916	594.284	NA	NA	22.429	3573.03	383.885	3919.81	<MQL	<MQL	NA	136.328	261.695	NA	12.8901	527.358	NA	527.358	4.47768	<MQL	<MQL	NA	NA	<MQL	NA	NA	<MQL
	Water	MA-SDW 488-0083	Count	NA	d0-d21	FTA1	15	15	15	15	NA	NA	15	15	13	0	0	0	0	15	15	15	15	15	NA	NA	15	15	15	15	0	0	1	15	15	NA	14	15	NA	15	2	0	0	NA	NA	0	NA	NA	0
	Water	MA-SDW 488-0064	Mean	NA	d0-d21	FTA2	549.394	1429.97	3329.49	1551.99	NA	NA	11935.2	84.5939	5.97326	<MQL	<MQL	<MQL	<MQL	323.282	928.954	16399.1	2930.34	19329.4	NA	NA	456.129	19216.9	8539.65	27756.6	<MQL	<MQL	10.7571	5213.93	1135.37	NA	1129.42	4883.22	NA	4883.22	31.4708	<MQL	<MQL	NA	NA	<MQL	NA	NA	<MQL
	Water	MA-SDW 488-0064	Median	NA	d0-d21	FTA2	544.133	1413.58	3340.45	1502.62	NA	NA	11725.9	85.2261	5.621	<MQL	<MQL	<MQL	<MQL	320.352	911.548	16544.6	2968.73	19591.1	NA	NA	450.987	18943.1	8686.28	27396.7	<MQL	<MQL	10.6428	5156.56	1138.8	NA	1126.11	4709.44	NA	4709.44	30.8241	<MQL	<MQL	NA	NA	<MQL	NA	NA	<MQL
	Water	MA-SDW 488-0064	Minimum	NA	d0-d21	FTA2	504.208	1345.25	2735.85	1349.18	NA	NA	8946.6	59.9586	3.3217	<MQL	<MQL	<MQL	<MQL	268.724	664.871	13893.4	2452.16	16345.5	NA	NA	335.994	14989.9	6478.44	21468.3	<MQL	<MQL	8.2195	3829.7	886.96	NA	1029.87	3874.25	NA	3874.25	25.1148	<MQL	<MQL	NA	NA	<MQL	NA	NA	<MQL
	Water	MA-SDW 488-0064	Maximum	NA	d0-d21	FTA2	67.6156	181.34	576.43	268.027	NA	NA	1477.61	20.4928	5.0567	<MQL	<MQL	<MQL	<MQL	48.5282	162.188	5539.6	917.881	6457.48	NA	NA	143.097	18885.1	3343.31	22228.4	<MQL	<MQL	0	793.695	1539.65	NA	87.1298	3872.43	NA	3872.43	0	<MQL	<MQL	NA	NA	<MQL	NA	NA	<MQL
	Water	MA-SDW 488-0064	Standard deviation	NA	d0-d21	FTA2	26.1775	62.1584	288.655	150.581	NA	NA	1178.26	10.9064	2.01633	<MQL	<MQL	<MQL	<MQL	39.6406	150.914	1378.54	233.477	1590.04	NA	NA	59.7462	2429.41	1017.42	3369.96	<MQL	<MQL	1.13528	682.282	81.4343	NA	75.8963	776.776	NA	776.776	4.95011	<MQL	<MQL	NA	NA	<MQL	NA	NA	<MQL
	Water	MA-SDW 488-0064	Count	NA	d0-d21	FTA2	15	15	15	15	NA	NA	15	15	14	0	0	0	0	15	15	15	15	15	NA	NA	15	15	15	15	0	0	15	15	15	NA	15	15	NA	15	15	0	0	NA	NA	0	NA	NA	0
References
Vajda, A. M.; Barber, L. B.; Pickard, H. M.; Alvarez, D. A.; Becanova, J.; Bertolatus, D. W.; Jasmann, J. R.; Keefe, S. H.; LeBlanc, D. R. Lohmann, R.; Steevens, J. Uptake of per- and polyfluorinated alkyl substances by fathead minnows, freshwater mussels, and passive samplers from contaminated groundwater at a fire-training area, Cape Cod, Massachusetts - chemical and biological data from August…
Vajda, A. M.; Hill, N. I.; Barber, L. B.; Lohmann, R.; Becanova, J.; Vojta, S.; Pickard, H. M.; Bertolatus, D. W.; and LeBlanc, D. R. Tissue-specific bioconcentration of per- and polyfluoroalkyl substances by fathead minnows from contaminated groundwater at a fire-training area, Cape Cod, Massachusetts, during 2019 mobile laboratory experiments: U.S. Geological Survey Ddata Rrelease,.2024. https:…
Vajda, A. M.; Jenkins, J. A.; LeBlanc, D. R.; Lind, H. G.; Martyniuk, C. J.; Dethloff, A. R.; Tokranov, A. K.; Hopkins, Z. R. Lohmann, R.; Barber, L. B. Reproductive biomarker responses in male fathead minnow exposed to groundwater contaminated with per- and polyfluoroalkyl substances from a fire-training area, Cape Cod, Massachusetts from 2019 and 2021.: U.S. Geological Survey Ddata Rrelease htt…
[truncated: 5 more columns]

## Sheet: Table S6 ML PFAS 3yr PFAS
Table S6. Concentrations of per-and polyfluoroalkyl substances measured in groundwater during mobile laboratory exposure experiments conducted on Cape Cod Massachusetts in 2018, 2019, and 2021.
[Table includes only PFAS analyzed in groundwater across all study years; see Table S4 for groundwater concentrations of all PFAS analyzed in any year; see references listed at bottom of table for full dataset sources; see Table S2 for compound abbreviations; T, total (linear plus branched isomers); μg L⁻¹, micrograms per liter; <MQL, less than method quantitification limit; NA, not applicable; S…
PFAS groundwater concentrations in μg L⁻¹		2018						2019						2021
		REF			FTA1			REF			FTA1			REF			FTA1			FTA2
		Mean	± SD	n	Mean	± SD	n	Mean	± SD	n	Mean	± SD	n	Mean	± SD	n	Mean	± SD	n	Mean	± SD	n
Perfluoroalkyl carboxylic acids	PFBA	0.00462692	0.00132423	13	0.100056	0.0276546	13	0.004236	0.000551894	4	0.142291	0.110892	3	<MQL	<MQL	0	0.0801131	0.0182348	15	0.549394	0.0261775	15
	PFPeA	0.00291333	0.000198578	13	0.267763	0.0739022	13	0.00573425	0.000191737	4	0.247694	0.14392	3	0.00546402	0.00137138	15	0.207658	0.041912	15	1.42997	0.0621584	15
	PFHxA	0.00989923	0.000784617	13	0.74673	0.193277	13	0.0171152	0.000392752	4	0.881672	0.567488	3	0.0129708	0.00156723	14	0.595954	0.0637641	15	3.32949	0.288655	15
	PFHpA	0.00340154	0.000228978	13	0.288889	0.0741601	13	0.00842675	0.000335009	4	0.275073	0.181429	3	0.00863677	0.000560048	3	0.275959	0.0510842	15	1.55199	0.150581	15
	PFOA	0.0114669	0.000684682	13	1.2063	0.249796	13	0.0137663	0.000893025	4	1.17787	0.912654	3	0.0107547	0.00167241	15	1.538	0.189759	15	11.9352	1.17826	15
	PFNA	<MQL	<MQL	0	0.0181142	0.00432592	13	0.00062725	0.000245313	4	0.0309738	0.0133045	3	<MQL	<MQL	0	0.0179496	0.0021116	15	0.0845939	0.0109064	15
	PFDA	<MQL	<MQL	0	0.000915417	0.000162333	13	<MQL	<MQL	0	<MQL	<MQL	0	<MQL	<MQL	0	0.00426253	0.00190439	13	0.00597326	0.00201633	14
	PFUnDA	<MQL	<MQL	0	0.000509	7.24914e-05	13	0.000627	7.31255e-05	4	<MQL	<MQL	0	<MQL	<MQL	0	<MQL	<MQL	0	<MQL	<MQL	0
	PFDoDA	<MQL	<MQL	0	<MQL	<MQL	0	<MQL	<MQL	0	<MQL	<MQL	0	<MQL	<MQL	0	<MQL	<MQL	0	<MQL	<MQL	0
	PFTrDA	<MQL	<MQL	0	<MQL	<MQL	0	<MQL	<MQL	0	<MQL	<MQL	0	<MQL	<MQL	0	<MQL	<MQL	0	<MQL	<MQL	0
	PFTeDA	<MQL	<MQL	0	<MQL	<MQL	0	<MQL	<MQL	0	<MQL	<MQL	0	<MQL	<MQL	0	<MQL	<MQL	0	<MQL	<MQL	0
Perfluoroalkyl sulfonic acids	PFBS	0.002294	0.000232818	13	0.0562342	0.0160526	13	0.00244325	0.000295741	4	0.574704	0.330173	3	<MQL	<MQL	0	0.0554752	0.0105676	15	0.323282	0.0396406	15
	PFPeS	0.00291462	0.000302892	13	0.163552	0.0571905	13	0.003048	0.000240093	4	0.127949	0.0837906	3	0.00283115	NA	2	0.149695	0.0171135	15	0.928954	0.150914	15
	T-PFHxS	0.0833454	0.00587098	13	2.17192	0.543633	13	0.156518	0.0135193	4	2.55783	1.78693	3	0.0839354	0.00453214	15	5.98265	0.594284	15	19.3294	1.59004	15
	PFHps	<MQL	<MQL	0	0.294822	0.133391	13	0.000566	0.000204188	4	0.29525	0.218576	3	<MQL	<MQL	0	0.136691	0.022429	15	0.456129	0.0597462	15
	T-PFOS	0.00716077	0.00118596	13	4.01982	0.964397	13	<MQL	<MQL	0	12.8042	7.30642	3	0.0673184	0.0305442	15	15.959	3.91981	15	27.7566	3.36996	15
	PFNS	<MQL	<MQL	0	0.00647808	0.00625668	13	<MQL	<MQL	0	<MQL	<MQL	0	<MQL	<MQL	0	<MQL	<MQL	0	<MQL	<MQL	0
	PFDS	<MQL	<MQL	0	<MQL	<MQL	0	<MQL	<MQL	0	<MQL	<MQL	0	<MQL	<MQL	0	<MQL	<MQL	0	<MQL	<MQL	0
Fluorotelomer sulfonic acids	4:2 FTS	<MQL	<MQL	0	<MQL	<MQL	0	<MQL	<MQL	0	<MQL	<MQL	0	<MQL	<MQL	0	<MQL	<MQL	1	0.0107571	0.00113528	15
	6:2 FTS	<MQL	<MQL	0	0.346609	0.0754577	13	0.00085375	0.000356692	4	0.467833	0.409971	3	<MQL	<MQL	0	0.822925	0.136328	15	5.21393	0.682282	15
	8:2 FTS	<MQL	<MQL	0	0.268672	0.0329354	13	0.000243333	7.26659e-05	3	0.344093	0.155441	3	0.0118094	0.00461808	11	1.23846	0.261695	15	1.13537	0.0814343	15
Perfluoroalkylsulfonamides	FBSA	NA	NA	NA	NA	NA	NA	<MQL	<MQL	0	0.5747	0.3302	3	<MQL	<MQL	0	0.0891	0.0129	14	1.1294	0.0759	15
	FHxSA	NA	NA	NA	NA	NA	NA	<MQL	<MQL	0	1.9972	1.1783	3	<MQL	<MQL	0	3.3469	0.5274	15	4.8832	0.7768	15
	FOSA	<MQL	<MQL	13	0.032105	0.00260678	13	0.006144	0.00568151	4	0.0343732	0.00446211	3	<MQL	<MQL	0	0.0078568	0.00447768	2	0.0314708	0.00495011	15
Perfluorooctane sulfonamidoacetic acids	T-N-MeFOSAA	0.000185	4.94975e-05	13	0.000145	1.91485e-05	13	<MQL	<MQL	0	<MQL	<MQL	3	<MQL	<MQL	0	<MQL	<MQL	0	<MQL	<MQL	0
	T-N-EtFOSAA	0.00039	6.245e-05	13	0.00021	NA	13	<MQL	<MQL	0	<MQL	<MQL	3	<MQL	<MQL	0	<MQL	<MQL	0	<MQL	<MQL	0
	ADONA	<MQL	<MQL	13	<MQL	<MQL	13	<MQL	<MQL	0	<MQL	<MQL	3	<MQL	<MQL	0	<MQL	<MQL	0	<MQL	<MQL	0
Total PFAS in μg L⁻¹		0.128598			9.98984			0.220349			22.5337			0.203721			30.5086			80.0851
References
Vajda, A. M.; Barber, L. B.; Pickard, H. M.; Alvarez, D. A.; Becanova, J.; Bertolatus, D. W.; Jasmann, J. R.; Keefe, S. H.; LeBlanc, D. R. Lohmann, R.; Steevens, J. Uptake of per- and polyfluorinated alkyl substances by fathead minnows, freshwater mussels, and passive samplers from contaminated groundwater at a fire-training area, Cape Cod, Massachusetts - chemical and biological data from August…
Vajda, A. M.; Hill, N. I.; Barber, L. B.; Lohmann, R.; Becanova, J.; Vojta, S.; Pickard, H. M.; Bertolatus, D. W.; and LeBlanc, D. R. Tissue-specific bioconcentration of per- and polyfluoroalkyl substances by fathead minnows from contaminated groundwater at a fire-training area, Cape Cod, Massachusetts, during 2019 mobile laboratory experiments: U.S. Geological Survey Ddata Rrelease,.2024. https:…
Vajda, A. M.; Jenkins, J. A.; LeBlanc, D. R.; Lind, H. G.; Martyniuk, C. J.; Dethloff, A. R.; Tokranov, A. K.; Hopkins, Z. R. Lohmann, R.; Barber, L. B. Reproductive biomarker responses in male fathead minnow exposed to groundwater contaminated with per- and polyfluoroalkyl substances from a fire-training area, Cape Cod, Massachusetts from 2019 and 2021.: U.S. Geological Survey Ddata Rrelease htt…

## Sheet: Table S7 ML PFAS Regression
Table S7. Simple linear regression of total PFAS concentrations in groundwater over time during mobile laboratory exposure experiments conducted on Cape Cod Massachusetts in 2018, 2019, and 2021.
Year	Treatment	n	Slope	Intercept	R²	p-value	Regression equation
2018	REF	13	0.0003017	0.004062	0.2747	0.066	y = -0.0006159*y + 0.1328
	FTA1	13	0.03247	0.4371	0.9187	<0.0001	y = 0.3620*y + 5.645
2019	REF	4	0.0007033	0.00921	0.04155	0.7962	y = -0.0002071*y + 0.2565
	FTA1	3	0.03059	0.3909	0.9994	0.0155	y = 1.253*y + 10.28
2021	REF	15	0.0006617	0.008347	0.8428	<0.0001	y = 0.005524*y + 0.1328
	FTA1	15	0.1664	3.212	7.324e-05	0.9759	y = -0.005136*y + 30.55
	FTA2	15	0.2546	3.212	0.009817	0.7254	y = -0.09141*y + 81.04

## Sheet: Table S8 ML Fish Plasma PFAS
Table S8. Concentrations of per-and polyfluoroalkyl substances (ng mL⁻¹) measured in plasma from fish exposed to groundwater treatments for up to 21 days (Not Acclimated) in mobile laboratory exposure experiments conducted on Cape Cod,Massachusetts in 2021.
[See Table S2 for compound abbreviations; L, linear isomers; B, branched isomers; T, total (linear plus branched isomers); ng mL⁻¹, nanograms per milliliter; <MDL, less than method quantitification limit; NA, not applicable; SD, standard deviation; n, sample size]
Sample year	Medium	Site name	Sampling date	Experiment day	Treatment	Acclimation	PFPrA	PFBA	PFPeA	PFHxA	PFHpA	PFOA	PFNA	PFDA	PFUnDA	PFDoDA	PFTrDA	PFTeDA	PFPrS	PFBS	PFPeS	T-PFHxS	PFHpS	T-PFOS	PFNS	PFDS	PFUnDS	PFDoS	PFTrDS	4:2FTS	6:2FTS	8:2FTS	10:2FTS	FBSA	FHxSA	FOSA	MeFOSA	EtFOSA	N-MeFOSAA	N-EtFOSAA	NMeFOSE	NEtFOSE	HFPO-DA	ADONA	PFMPA	PFMBA	NFDHA	9Cl-PF3ONS	11Cl-PF3OUdS
							ng mL⁻¹	ng mL⁻¹	ng mL⁻¹	ng mL⁻¹	ng mL⁻¹	ng mL⁻¹	ng mL⁻¹	ng mL⁻¹	ng mL⁻¹	ng mL⁻¹	ng mL⁻¹	ng mL⁻¹	ng mL⁻¹	ng mL⁻¹	ng mL⁻¹	ng mL⁻¹	ng mL⁻¹	ng mL⁻¹	ng mL⁻¹	ng mL⁻¹	ng mL⁻¹	ng mL⁻¹	ng mL⁻¹	ng mL⁻¹	ng mL⁻¹	ng mL⁻¹	ng mL⁻¹	ng mL⁻¹	ng mL⁻¹	ng mL⁻¹	ng mL⁻¹	ng mL⁻¹	ng mL⁻¹	ng mL⁻¹	ng mL⁻¹	ng mL⁻¹	ng mL⁻¹	ng mL⁻¹	ng mL⁻¹	ng mL⁻¹	ng mL⁻¹	ng mL⁻¹	ng mL⁻¹
	Samples
2021	Fish plasma	NA	2021-09-01	d0	IC	No	<MDL	<MDL	<MDL	<MDL	<MDL	<MDL	1.62684	1.87164	4.35882	0.92562	2.02563	<MDL	<MDL	<MDL	<MDL	<MDL	<MDL	<MDL	<MDL	<MDL	<MDL	<MDL	<MDL	<MDL	<MDL	<MDL	<MDL	<MDL	<MDL	<MDL	<MDL	<MDL	<MDL	<MDL	<MDL	<MDL	<MDL	<MDL	<MDL	<MDL	<MDL	<MDL	<MDL
	Fish plasma	NA	2021-09-01	d0	IC	No	<MDL	<MDL	<MDL	<MDL	<MDL	0.520608	2.07221	2.1253	5.93914	1.40918	2.93767	0.374784	<MDL	<MDL	<MDL	<MDL	<MDL	<MDL	<MDL	<MDL	<MDL	<MDL	<MDL	<MDL	<MDL	<MDL	<MDL	<MDL	<MDL	<MDL	<MDL	<MDL	<MDL	<MDL	<MDL	<MDL	<MDL	<MDL	<MDL	<MDL	<MDL	<MDL	<MDL
	Fish plasma	NA	2021-09-01	d0	IC	No	<MDL	<MDL	<MDL	<MDL	<MDL	<MDL	1.64102	1.8144	6.38621	1.58515	2.92646	<MDL	<MDL	<MDL	<MDL	<MDL	<MDL	<MDL	<MDL	<MDL	<MDL	<MDL	<MDL	<MDL	<MDL	<MDL	<MDL	<MDL	<MDL	<MDL	<MDL	<MDL	<MDL	<MDL	<MDL	<MDL	<MDL	<MDL	<MDL	<MDL	<MDL	<MDL	<MDL
	Fish plasma	NA	2021-09-01	d0	IC	No	<MDL	<MDL	<MDL	<MDL	<MDL	<MDL	1.34918	1.81085	4.24627	<MDL	1.47206	<MDL	<MDL	<MDL	<MDL	<MDL	<MDL	<MDL	<MDL	<MDL	<MDL	<MDL	<MDL	<MDL	<MDL	<MDL	<MDL	<MDL	<MDL	<MDL	<MDL	<MDL	<MDL	<MDL	<MDL	<MDL	<MDL	<MDL	<MDL	<MDL	<MDL	<MDL	<MDL
	Fish plasma	NA	2021-09-01	d0	IC	No	<MDL	<MDL	<MDL	<MDL	<MDL	0.522192	1.77538	2.12309	5.73355	1.36877	2.95536	<MDL	<MDL	<MDL	<MDL	<MDL	<MDL	<MDL	<MDL	<MDL	<MDL	<MDL	<MDL	<MDL	<MDL	<MDL	<MDL	<MDL	<MDL	<MDL	<MDL	<MDL	<MDL	<MDL	<MDL	<MDL	<MDL	<MDL	<MDL	<MDL	<MDL	<MDL	<MDL
	Fish plasma	NA	2021-09-01	d0	IC	No	<MDL	<MDL	<MDL	<MDL	<MDL	0.560304	1.95571	2.13182	5.65512	1.42411	3.04068	<MDL	<MDL	<MDL	<MDL	<MDL	<MDL	<MDL	<MDL	<MDL	<MDL	<MDL	<MDL	<MDL	<MDL	<MDL	<MDL	<MDL	<MDL	<MDL	<MDL	<MDL	<MDL	<MDL	<MDL	<MDL	<MDL	<MDL	<MDL	<MDL	<MDL	<MDL	<MDL
	Fish plasma	NA	2021-09-01	d0	IC	No	<MDL	<MDL	<MDL	<MDL	<MDL	<MDL	1.77571	2.19158	4.76304	<MDL	<MDL	<MDL	<MDL	<MDL	<MDL	<MDL	<MDL	<MDL	<MDL	<MDL	<MDL	<MDL	<MDL	<MDL	<MDL	<MDL	<MDL	<MDL	<MDL	<MDL	<MDL	<MDL	<MDL	<MDL	<MDL	<MDL	<MDL	<MDL	<MDL	<MDL	<MDL	<MDL	<MDL
	Fish plasma	NA	2021-09-01	d0	IC	No	<MDL	<MDL	<MDL	<MDL	<MDL	<MDL	1.47955	1.70381	3.78542	0.871344	1.77012	<MDL	<MDL	<MDL	<MDL	<MDL	<MDL	<MDL	<MDL	<MDL	<MDL	<MDL	<MDL	<MDL	<MDL	<MDL	<MDL	<MDL	<MDL	<MDL	<MDL	<MDL	<MDL	<MDL	<MDL	<MDL	<MDL	<MDL	<MDL	<MDL	<MDL	<MDL	<MDL
	Fish plasma	MA-SDW 491-0063A	2021-09-08	d7	REF	No	<MDL	<MDL	<MDL	<MDL	<MDL	1.17936	2.05872	3.1079	7.38034	1.80758	4.0399	0.486432	<MDL	<MDL	0.191088	39.462	0.475536	67.7531	<MDL	<MDL	<MDL	<MDL	<MDL	<MDL	<MDL	2.02882	<MDL	<MDL	12.6301	1.07078	<MDL	<MDL	<MDL	<MDL	<MDL	<MDL	<MDL	<MDL	<MDL	<MDL	<MDL	<MDL	<MDL
	Fish plasma	MA-SDW 491-0063A	2021-09-09	d7	REF	No	<MDL	<MDL	<MDL	<MDL	<MDL	0.441907	1.22606	1.7785	3.99907	0.984912	2.3094	<MDL	<MDL	<MDL	<MDL	8.08032	<MDL	22.2586	<MDL	<MDL	<MDL	<MDL	<MDL	<MDL	<MDL	0.563328	<MDL	<MDL	4.76842	0.7128	<MDL	<MDL	<MDL	<MDL	<MDL	<MDL	<MDL	<MDL	<MDL	<MDL	<MDL	<MDL	<MDL
	Fish plasma	MA-SDW 491-0063A	2021-09-09	d7	REF	No	<MDL	<MDL	<MDL	<MDL	<MDL	0.530544	1.70486	2.16115	5.16288	0.868032	2.2025	<MDL	<MDL	<MDL	<MDL	5.40768	<MDL	21.6998	<MDL	<MDL	<MDL	<MDL	<MDL	<MDL	<MDL	<MDL	<MDL	<MDL	1.73918	0.334219	<MDL	<MDL	<MDL	<MDL	<MDL	<MDL	<MDL	<MDL	<MDL	<MDL	<MDL	<MDL	<MDL
	Fish plasma	MA-SDW 491-0063A	2021-09-08	d7	REF	No	<MDL	<MDL	<MDL	0.189682	<MDL	0.838368	1.73851	2.7169	5.42256	1.24368	2.63088	0.454238	<MDL	<MDL	<MDL	8.79888	<MDL	28.3973	<MDL	<MDL	<MDL	<MDL	<MDL	<MDL	<MDL	0.90432	<MDL	<MDL	3.54437	0.834432	<MDL	<MDL	<MDL	<MDL	<MDL	<MDL	<MDL	<MDL	<MDL	<MDL	<MDL	<MDL	<MDL
	Fish plasma	MA-SDW 491-0063A	2021-09-08	d7	REF	No	<MDL	<MDL	<MDL	<MDL	<MDL	<MDL	1.23466	1.95869	3.92688	<MDL	1.74533	<MDL	<MDL	<MDL	<MDL	11.2646	<MDL	28.6608	<MDL	<MDL	<MDL	<MDL	<MDL	<MDL	<MDL	<MDL	<MDL	<MDL	2.65728	0.347338	<MDL	<MDL	<MDL	<MDL	<MDL	<MDL	<MDL	<MDL	<MDL	<MDL	<MDL	<MDL	<MDL
	Fish plasma	MA-SDW 491-0063A	2021-09-08	d7	REF	No	<MDL	<MDL	<MDL	0.188179	<MDL	0.530976	1.42205	2.71032	6.42672	1.42939	3.2646	0.527856	<MDL	<MDL	<MDL	4.24258	<MDL	29.5973	<MDL	<MDL	<MDL	<MDL	<MDL	<MDL	<MDL	0.708912	<MDL	<MDL	1.8709	0.22285	<MDL	<MDL	<MDL	<MDL	<MDL	<MDL	<MDL	<MDL	<MDL	<MDL	<MDL	<MDL	<MDL
	Fish plasma	MA-SDW 491-0063A	2021-09-09	d7	REF	No	<MDL	<MDL	<MDL	<MDL	<MDL	0.90744	1.95691	2.34581	6.25123	1.5157	3.60847	0.432816	<MDL	<MDL	<MDL	13.755	0.251424	42.0947	<MDL	<MDL	<MDL	<MDL	<MDL	<MDL	<MDL	0.82848	<MDL	<MDL	2.2308	0.308784	<MDL	<MDL	<MDL	<MDL	<MDL	<MDL	<MDL	<MDL	<MDL	<MDL	<MDL	<MDL	<MDL
	Fish plasma	MA-SDW 491-0063A	2021-09-09	d7	REF	No	<MDL	<MDL	<MDL	<MDL	<MDL	1.81224	1.94256	2.39539	6.06917	1.34251	2.76036	0.398112	<MDL	<MDL	<MDL	10.773	0.330576	44.5704	<MDL	<MDL	<MDL	<MDL	<MDL	<MDL	<MDL	1.23754	<MDL	<MDL	1.50422	<MDL	<MDL	<MDL	<MDL	<MDL	<MDL	<MDL	<MDL	<MDL	<MDL	<MDL	<MDL	<MDL	<MDL
	Fish plasma	MA-SDW 491-0063A	2021-09-22	d21	REF	No	<MDL	0.709872	<MDL	0.278242	<MDL	0.646224	1.71566	2.47618	4.46227	1.04669	2.29349	0.39371	<MDL	<MDL	<MDL	3.7571	<MDL	30.1862	<MDL	<MDL	<MDL	<MDL	<MDL	<MDL	<MDL	1.35106	<MDL	<MDL	0.958608	0.24192	<MDL	<MDL	<MDL	<MDL	<MDL	<MDL	<MDL	<MDL	<MDL	<MDL	<MDL	<MDL	<MDL
	Fish plasma	MA-SDW 491-0063A	2021-09-23	d21	REF	No	<MDL	<MDL	<MDL	<MDL	<MDL	0.502992	0.880848	0.936288	2.0915	0.545808	0.943368	<MDL	<MDL	<MDL	0.176544	4.28482	<MDL	23.2505	<MDL	<MDL	<MDL	<MDL	<MDL	<MDL	<MDL	1.10842	<MDL	<MDL	0.440505	<MDL	<MDL	<MDL	<MDL	<MDL	<MDL	<MDL	<MDL	<MDL	<MDL	<MDL	<MDL	<MDL	<MDL
	Fish plasma	MA-SDW 491-0063A	2021-09-22	d21	REF	No	<MDL	<MDL	<MDL	<MDL	<MDL	<MDL	0.73704	1.86408	4.14835	0.834192	1.71377	<MDL	<MDL	<MDL	<MDL	2.10682	<MDL	25.6301	<MDL	<MDL	<MDL	<MDL	<MDL	<MDL	<MDL	0.794304	<MDL	<MDL	0.669936	0.154258	<MDL	<MDL	<MDL	<MDL	<MDL	<MDL	<MDL	<MDL	<MDL	<MDL	<MDL	<MDL	<MDL
	Fish plasma	MA-SDW 491-0063A	2021-09-22	d21	REF	No	<MDL	<MDL	<MDL	0.42985	<MDL	0.54072	1.69786	2.27261	3.25402	0.67896	1.45435	<MDL	<MDL	<MDL	<MDL	2.80248	<MDL	29.6693	<MDL	<MDL	<MDL	<MDL	<MDL	<MDL	<MDL	1.34702	<MDL	<MDL	0.688128	0.38796	<MDL	<MDL	<MDL	<MDL	<MDL	<MDL	<MDL	<MDL	<MDL	<MDL	<MDL	<MDL	<MDL
	Fish plasma	MA-SDW 491-0063A	2021-09-23	d21	REF	No	<MDL	<MDL	<MDL	0.294192	<MDL	<MDL	0.982224	1.24862	3.86832	0.912912	2.03916	<MDL	<MDL	<MDL	<MDL	4.01549	<MDL	32.2114	<MDL	<MDL	<MDL	<MDL	<MDL	<MDL	<MDL	1.31947	<MDL	1.11437	4.67237	<MDL	<MDL	<MDL	<MDL	<MDL	<MDL	<MDL	<MDL	<MDL	<MDL	<MDL	<MDL	<MDL	<MDL
	Fish plasma	MA-SDW 491-0063A	2021-09-23	d21	REF	No	<MDL	<MDL	<MDL	<MDL	<MDL	<MDL	1.07347	2.03318	3.41573	0.517296	1.07758	<MDL	<MDL	<MDL	<MDL	2.70802	<MDL	37.657	<MDL	<MDL	<MDL	<MDL	<MDL	<MDL	<MDL	1.40659	<MDL	0.260554	1.46664	0.169589	<MDL	<MDL	<MDL	<MDL	<MDL	<MDL	<MDL	<MDL	<MDL	<MDL	<MDL	<MDL	<MDL
	Fish plasma	MA-SDW 491-0063A	2021-09-08	d7	FTA1-100%	No	<MDL	<MDL	1.51882	12.3116	10.7796	148.486	7.1629	4.6799	6.06058	1.2971	3.03101	<MDL	<MDL	0.591456	104.825	7160.71	127.959	4115.72	2.72242	1.33598	<MDL	<MDL	<MDL	<MDL	0.586656	365.589	<MDL	21.5922	6941.21	785.469	<MDL	<MDL	<MDL	<MDL	<MDL	<MDL	<MDL	<MDL	<MDL	<MDL	<MDL	<MDL	<MDL
	Fish plasma	MA-SDW 491-0063A	2021-09-08	d7	FTA1-100%	No	<MDL	<MDL	1.32403	11.6416	12.1154	176.585	7.79266	5.49134	6.17203	1.22726	2.97787	0.392256	<MDL	0.589104	99.2497	7011.77	136.248	4539.14	4.09277	1.71691	<MDL	<MDL	<MDL	<MDL	0.6252	348.006	<MDL	21.7763	6539.67	659.461	<MDL	<MDL	<MDL	<MDL	<MDL	<MDL	<MDL	<MDL	<MDL	<MDL	<MDL	<MDL	<MDL
	Fish plasma	MA-SDW 491-0063A	2021-09-08	d7	FTA1-100%	No	<MDL	0.558336	3.70368	22.3176	21.6926	295.536	10.7698	6.73296	5.3928	1.0319	2.30849	<MDL	<MDL	1.02869	137.443	9229.1	289.277	10500.9	10.5014	4.08811	<MDL	<MDL	<MDL	<MDL	7.88544	602.928	<MDL	14.7552	2250.67	229.157	<MDL	<MDL	<MDL	<MDL	<MDL	<MDL	<MDL	<MDL	<MDL	<MDL	<MDL	<MDL	<MDL
	Fish plasma	MA-SDW 491-0063A	2021-09-09	d7	FTA1-100%	No	<MDL	<MDL	1.30507	12.5513	10.4926	179.804	8.86949	5.45957	6.57072	1.33315	2.86908	0.426192	<MDL	0.501168	83.0128	7152.22	183.998	5435.94	6.78624	2.82878	<MDL	<MDL	<MDL	<MDL	0.774192	501.067	<MDL	22.0426	6763.02	726.085	<MDL	<MDL	<MDL	<MDL	<MDL	<MDL	<MDL	<MDL	<MDL	<MDL	<MDL	<MDL	<MDL
	Fish plasma	MA-SDW 491-0063A	2021-09-09	d7	FTA1-100%	No	<MDL	<MDL	1.42646	9.09326	7.56178	110.564	5.34518	3.81946	4.3657	0.962928	1.79321	<MDL	<MDL	0.606336	60.809	4513.28	67.7884	3562.34	2.24261	1.27915	<MDL	<MDL	<MDL	<MDL	1.93718	301.777	<MDL	17.146	5147.98	359.4	<MDL	<MDL	<MDL	<MDL	<MDL	<MDL	<MDL	<MDL	<MDL	<MDL	<MDL	<MDL	<MDL
	Fish plasma	MA-SDW 491-0063A	2021-09-08	d7	FTA1-100%	No	<MDL	<MDL	1.63757	7.44672	10.2077	157.214	6.16608	5.32176	4.77907	1.00853	2.40545	0.382042	<MDL	0.673344	80.5584	6043.9	127.157	6544.37	4.76746	2.13019	<MDL	<MDL	<MDL	<MDL	0.611712	399.778	<MDL	18.9053	5235.95	469.526	<MDL	<MDL	<MDL	<MDL	<MDL	<MDL	<MDL	<MDL	<MDL	<MDL	<MDL	<MDL	<MDL
	Fish plasma	MA-SDW 491-0063A	2021-09-09	d7	FTA1-100%	No	<MDL	<MDL	1.17202	9.00653	11.7025	163.351	6.3696	4.95067	5.43398	1.24747	2.20637	<MDL	<MDL	0.596064	74.0944	5273.35	130.128	4371.82	3.11957	2.03366	<MDL	<MDL	<MDL	<MDL	1.04592	385.904	<MDL	15.9052	5849.97	460.001	<MDL	<MDL	<MDL	<MDL	<MDL	<MDL	<MDL	<MDL	<MDL	<MDL	<MDL	<MDL	<MDL
	Fish plasma	MA-SDW 491-0063A	2021-09-22	d21	FTA1-100%	No	<MDL	0.646944	1.57589	4.18416	2.28043	80.5056	3.77074	3.9491	3.67882	0.495648	0.892128	<MDL	<MDL	0.1776	15.3283	4521.65	81.1056	5215.86	3.6516	1.48786	<MDL	<MDL	<MDL	<MDL	0.211219	275.434	<MDL	17.4907	2323.92	432.816	<MDL	<MDL	<MDL	<MDL	<MDL	<MDL	<MDL	<MDL	<MDL	<MDL	<MDL	<MDL	<MDL
	Fish plasma	MA-SDW 491-0063A	2021-09-23	d21	FTA1-100%	No	<MDL	<MDL	1.82602	9.28944	4.37818	109.273	8.77224	7.71456	5.75654	1.0404	1.64678	<MDL	<MDL	0.170928	35.6683	3111	187.505	5996.35	9.7117	4.01995	<MDL	<MDL	<MDL	<MDL	0.844848	722.09	<MDL	15.7164	2961.2	183.645	<MDL	<MDL	<MDL	<MDL	<MDL	<MDL	<MDL	<MDL	<MDL	<MDL	<MDL	<MDL	<MDL
	Fish plasma	MA-SDW 491-0063A	2021-09-23	d21	FTA1-100%	No	<MDL	0.574272	0.688272	3.52862	1.85222	70.3728	3.97862	4.43947	2.9544	0.497856	0.79932	<MDL	<MDL	0.158438	11.8406	1645.25	40.5	5787.14	4.20278	1.75934	<MDL	<MDL	<MDL	<MDL	0.46728	402.418	<MDL	17.9184	3341.82	652.032	<MDL	<MDL	<MDL	<MDL	<MDL	<MDL	<MDL	<MDL	<MDL	<MDL	<MDL	<MDL	<MDL
	Fish plasma	MA-SDW 491-0063A	2021-09-22	d21	FTA1-100%	No	<MDL	1.35211	1.32485	6.6312	3.19834	50.184	3.02568	3.97944	4.75397	0.993888	2.1911	<MDL	<MDL	0.476942	68.9472	5933.03	59.688	2925.65	2.04278	1.05211	<MDL	<MDL	<MDL	<MDL	0.303586	187.43	<MDL	14.449	1028.3	96.8064	<MDL	<MDL	<MDL	<MDL	<MDL	<MDL	<MDL	<MDL	<MDL	<MDL	<MDL	<MDL	<MDL
	Fish plasma	MA-SDW 491-0063A	2021-09-22	d21	FTA1-100%	No	<MDL	<MDL	0.780192	4.32734	2.55269	38.5172	2.96136	2.4277	3.11443	0.800592	1.23442	<MDL	<MDL	0.152592	11.7363	1811.85	32.7373	1487.49	0.796704	0.584544	<MDL	<MDL	<MDL	<MDL	0.665952	139.974	<MDL	8.31101	1358.88	78.6767	<MDL	<MDL	<MDL	<MDL	<MDL	<MDL	<MDL	<MDL	<MDL	<MDL	<MDL	<MDL	<MDL
	Fish plasma	MA-SDW 491-0063A	2021-09-23	d21	FTA1-100%	No	<MDL	<MDL	3.6241	29.7845	4.05643	54.4046	3.32875	2.87563	4.13227	0.92376	1.73633	<MDL	<MDL	0.234624	30.6256	3804.39	50.0411	1743.54	1.30622	0.541824	<MDL	<MDL	<MDL	<MDL	1.04563	127.483	<MDL	14.3017	1535.67	76.2869	<MDL	<MDL	<MDL	<MDL	<MDL	<MDL	<MDL	<MDL	<MDL	<MDL	<MDL	<MDL	<MDL
	Fish plasma	MA-SDW 491-0063A	2021-09-23	d21	FTA1-100%	No	<MDL	1.18973	6.06864	42.193	5.10384	101.933	8.01024	8.61984	6.41664	1.05226	2.04787	<MDL	<MDL	0.293146	63.9024	6752.31	270.35	9807.81	7.99632	2.76571	<MDL	<MDL	<MDL	<MDL	0.753552	553.008	<MDL	29.6126	918.72	56.0496	<MDL	<MDL	<MDL	<MDL	<MDL	<MDL	<MDL	<MDL	<MDL	<MDL	<MDL	<MDL	<MDL
	Fish plasma	NA	2021-09-08	d7	FTA2-50%	No	<MDL	1.27315	14.814	141.7	18.3435	342.901	16.2264	6.85234	8.16048	1.78704	4.23605	0.608112	<MDL	8.74565	774.878	10393.8	180.135	4630.09	6.95395	0.520608	<MDL	<MDL	<MDL	<MDL	15.8115	264.271	<MDL	129.034	3912.28	417.812	<MDL	<MDL	<MDL	<MDL	<MDL	<MDL	<MDL	<MDL	<MDL	<MDL	<MDL	<MDL	<MDL
	Fish plasma	NA	2021-09-09	d7	FTA2-50%	No	<MDL	<MDL	1.19222	7.07664	13.3709	396.84	13.8576	4.28736	4.12128	0.78696	2.14709	<MDL	<MDL	2.45486	154.526	5306.27	91.4304	7191.87	9.68016	0.671904	<MDL	<MDL	<MDL	<MDL	6.84096	291.024	<MDL	80.5296	2260.08	669.648	<MDL	<MDL	<MDL	<MDL	<MDL	<MDL	<MDL	<MDL	<MDL	<MDL	<MDL	<MDL	<MDL
	Fish plasma	NA	2021-09-09	d7	FTA2-50%	No	<MDL	0.679488	5.07504	23.8147	31.0277	591.36	22.2658	8.3112	7.21968	1.7748	4.07736	0.676176	<MDL	5.35296	245.016	7140.61	276.408	10513.8	20.2613	1.35677	<MDL	<MDL	<MDL	<MDL	11.929	389.069	<MDL	113.539	3522.42	707.76	<MDL	<MDL	<MDL	<MDL	<MDL	<MDL	<MDL	<MDL	<MDL	<MDL	<MDL	<MDL	<MDL
	Fish plasma	NA	2021-09-08	d7	FTA2-50%	No	<MDL	<MDL	7.10438	55.8491	22.4005	524.352	22.3248	6.4417	6.8123	1.46813	4.11161	<MDL	<MDL	2.2729	223.294	5161.94	240.421	6026.94	10.8813	0.734304	<MDL	<MDL	<MDL	<MDL	42.3217	345.939	<MDL	76.8001	3740.43	409.385	<MDL	<MDL	<MDL	<MDL	<MDL	<MDL	<MDL	<MDL	<MDL	<MDL	<MDL	<MDL	<MDL
	Fish plasma	NA	2021-09-08	d7	FTA2-50%	No	<MDL	0.810912	5.18832	21.2506	21.865	593.904	17.6347	6.15408	5.05104	0.932016	2.49965	<MDL	<MDL	1.18819	113.4	6360.1	151.901	9263.7	14.3246	0.780048	<MDL	<MDL	<MDL	<MDL	26.713	351.6	<MDL	124.243	3352.03	767.088	<MDL	<MDL	<MDL	<MDL	<MDL	<MDL	<MDL	<MDL	<MDL	<MDL	<MDL	<MDL	<MDL
	Fish plasma	NA	2021-09-09	d7	FTA2-50%	No	<MDL	<MDL	3.18499	15.3106	16.416	405.566	12.2774	4.34131	4.81104	1.09574	2.27321	0.351538	<MDL	1.61174	230.491	10045.8	108.571	6236.84	7.62144	0.51408	<MDL	<MDL	<MDL	<MDL	2.62834	193.142	<MDL	115.867	1685.23	388.248	<MDL	<MDL	<MDL	<MDL	<MDL	<MDL	<MDL	<MDL	<MDL	<MDL	<MDL	<MDL	<MDL
	Fish plasma	NA	2021-09-09	d7	FTA2-50%	No	<MDL	<MDL	1.4161	14.5472	20.97	443.838	18.2786	5.20042	5.6327	1.39046	2.77997	<MDL	<MDL	3.47962	298.04	8576.59	164.774	6751.43	5.95488	0.49968	<MDL	<MDL	<MDL	<MDL	12.4427	324.901	<MDL	70.7152	3804.02	481.548	<MDL	<MDL	<MDL	<MDL	<MDL	<MDL	<MDL	<MDL	<MDL	<MDL	<MDL	<MDL	<MDL
	Fish plasma	NA	2021-09-23	d21	FTA2-50%	No	<MDL	2.25734	4.2959	20.0093	14.9207	332.068	18.1297	5.40686	6.1249	1.39762	2.83517	<MDL	<MDL	0.800592	52.8638	3085.28	185.796	5199.4	6.75974	0.580272	<MDL	<MDL	<MDL	<MDL	4.69632	266.575	<MDL	223.232	5863.92	1640.11	<MDL	<MDL	<MDL	<MDL	<MDL	<MDL	<MDL	<MDL	<MDL	<MDL	<MDL	<MDL	<MDL
	Fish plasma	NA	2021-09-23	d21	FTA2-50%	No	<MDL	2.3364	3.76992	15.6146	23.526	472.644	18.8265	6.31186	5.33904	1.31702	2.7493	<MDL	<MDL	1.2013	84.9669	3986.82	204.814	4932.6	7.87651	0.654288	<MDL	<MDL	<MDL	<MDL	4.39915	233.851	<MDL	241.285	5089.34	712.16	<MDL	<MDL	<MDL	<MDL	<MDL	<MDL	<MDL	<MDL	<MDL	<MDL	<MDL	<MDL	<MDL
	Fish plasma	NA	2021-09-23	d21	FTA2-50%	No	<MDL	1.8228	3.01056	3.41016	1.02182	141	15.5534	5.9712	3.78326	0.870432	1.93162	<MDL	<MDL	0.537648	26.3309	3007.1	142.862	9232.67	17.4859	1.15579	<MDL	<MDL	<MDL	<MDL	0.473376	273.946	<MDL	205.747	3222.79	497.6	<MDL	<MDL	<MDL	<MDL	<MDL	<MDL	<MDL	<MDL	<MDL	<MDL	<MDL	<MDL	<MDL
	Fish plasma	NA	2021-09-23	d21	FTA2-50%	No	<MDL	0.929808	1.71893	3.75576	2.4168	133.43	9.89232	4.65528	3.35448	0.617808	1.50031	<MDL	<MDL	0.495168	17.4979	1073.52	51.4944	6374.56	10.1328	0.672	<MDL	<MDL	<MDL	<MDL	1.59379	186.278	<MDL	138.12	2974.71	649	<MDL	<MDL	<MDL	<MDL	<MDL	<MDL	<MDL	<MDL	<MDL	<MDL	<MDL	<MDL	<MDL
	Fish plasma	MA-SDW 488-0064	2021-09-08	d7	FTA2-100%	No	<MDL	<MDL	1.87728	48.143	15.9965	347.251	10.2653	4.26259	2.844	<MDL	<MDL	<MDL	<MDL	3.94003	134.256	6300.67	58.5427	5849.47	5.86157	0.356698	<MDL	<MDL	<MDL	<MDL	15.0058	228.547	<MDL	144.288	1413.79	281.117	<MDL	<MDL	<MDL	<MDL	<MDL	<MDL	<MDL	<MDL	<MDL	<MDL	<MDL	<MDL	<MDL
	Fish plasma	MA-SDW 488-0064	2021-09-08	d7	FTA2-100%	No	<MDL	0.769248	3.03581	18.6802	17.2666	404.774	13.8595	6.45504	6.42624	1.60056	3.61855	0.59016	<MDL	7.61184	558.192	10206	157.094	6915.83	11.0597	0.884736	<MDL	<MDL	<MDL	<MDL	9.18048	250.325	<MDL	197.434	2090.16	444.278	<MDL	<MDL	<MDL	<MDL	<MDL	<MDL	<MDL	<MDL	<MDL	<MDL	<MDL	<MDL	<MDL
	Fish plasma	MA-SDW 488-0064	2021-09-09	d7	FTA2-100%	No	<MDL	0.993984	3.16051	20.6362	27.515	661.008	15.7651	6.14112	4.33622	0.996624	2.30558	<MDL	<MDL	4.08518	186.528	6297.13	122.141	9598.52	14.1821	1.34616	<MDL	<MDL	<MDL	<MDL	12.0538	326.41	<MDL	221.866	2455.3	516.768	<MDL	<MDL	<MDL	<MDL	<MDL	<MDL	<MDL	<MDL	<MDL	<MDL	<MDL	<MDL	<MDL
	Fish plasma	MA-SDW 488-0064	2021-09-09	d7	FTA2-100%	No	<MDL	0.75168	3.04594	33.7646	31.5874	599.088	14.7245	5.36736	5.01936	1.1389	2.73454	<MDL	<MDL	2.52965	261.538	9977.99	120.749	8820.76	10.4054	0.835248	<MDL	<MDL	<MDL	<MDL	5.48208	292.718	<MDL	396.134	2446.51	522.912	<MDL	<MDL	<MDL	<MDL	<MDL	<MDL	<MDL	<MDL	<MDL	<MDL	<MDL	<MDL	<MDL
	Fish plasma	MA-SDW 488-0064	2021-09-09	d7	FTA2-100%	No	<MDL	<MDL	1.65677	18.7373	30.6346	666.682	15.7651	5.67139	3.95818	<MDL	1.23312	<MDL	<MDL	0.702029	130.906	8660.49	139.334	11513.4	12.6634	0.76513	<MDL	<MDL	<MDL	<MDL	4.8072	342.326	<MDL	144.643	1531.3	298.397	<MDL	<MDL	<MDL	<MDL	<MDL	<MDL	<MDL	<MDL	<MDL	<MDL	<MDL	<MDL	<MDL
	Fish plasma	MA-SDW 488-0064	2021-09-22	d21	FTA2-100%	No	<MDL	1.63982	3.21178	7.25712	5.48448	300.835	17.4854	7.6752	3.984	0.624288	1.34894	<MDL	<MDL	1.19477	96.3696	4512.1	221.64	12961	16.0517	1.40285	<MDL	<MDL	<MDL	<MDL	0.335611	309.014	<MDL	334.507	2727.81	624.336	<MDL	<MDL	<MDL	<MDL	<MDL	<MDL	<MDL	<MDL	<MDL	<MDL	<MDL	<MDL	<MDL
	Fish plasma	MA-SDW 488-0064	2021-09-22	d21	FTA2-100%	No	<MDL	3.35203	2.35699	5.94624	4.73803	347.203	29.0453	12.8563	4.7233	0.63432	1.56341	<MDL	<MDL	1.32706	62.7264	3451.01	409.867	20036.2	34.6128	2.03141	<MDL	<MDL	<MDL	<MDL	0.524016	384.053	<MDL	399.346	3330.2	849.504	<MDL	<MDL	<MDL	<MDL	<MDL	<MDL	<MDL	<MDL	<MDL	<MDL	<MDL	<MDL	<MDL
	Fish plasma	MA-SDW 488-0064	2021-09-22	d21	FTA2-100%	No	<MDL	4.31928	8.67566	30.2605	45.4482	1182.43	49.4119	11.908	6.82906	1.36512	2.62738	<MDL	<MDL	0.85608	95.0992	4400.58	765.402	9823.71	23.6416	1.55227	<MDL	<MDL	<MDL	<MDL	3.11438	522.045	<MDL	447.381	7338.78	2144.75	<MDL	<MDL	<MDL	<MDL	<MDL	<MDL	<MDL	<MDL	<MDL	<MDL	<MDL	<MDL	<MDL
	Fish plasma	MA-SDW 488-0064	2021-09-23	d21	FTA2-100%	No	<MDL	2.81803	5.90352	21.563	32.3155	903.072	34.6843	10.5317	4.4087	0.779232	1.83619	<MDL	<MDL	0.66744	70.5792	3895.68	553.872	15746.3	35.0654	2.14234	<MDL	<MDL	<MDL	<MDL	1.85616	352.939	<MDL	231.115	1774.42	207.6	<MDL	<MDL	<MDL	<MDL	<MDL	<MDL	<MDL	<MDL	<MDL	<MDL	<MDL	<MDL	<MDL
Statistics
	Fish plasma	NA	NA	Day 0	IC	Mean	<MDL	<MDL	<MDL	<MDL	<MDL	0.534368	1.70945	1.97156	5.10845	1.26403	2.44686	0.374784	<MDL	<MDL	<MDL	<MDL	<MDL	<MDL	<MDL	<MDL	<MDL	<MDL	<MDL	<MDL	<MDL	<MDL	<MDL	<MDL	<MDL	<MDL	<MDL	<MDL	<MDL	<MDL	<MDL	<MDL	<MDL	<MDL	<MDL	<MDL	<MDL	<MDL	<MDL
	Fish plasma	NA	NA	Day 0	IC	Standard Deviation	<MDL	<MDL	<MDL	<MDL	<MDL	0.0224752	0.237585	0.190073	0.94016	0.29309	0.666802	NA	<MDL	<MDL	<MDL	<MDL	<MDL	<MDL	<MDL	<MDL	<MDL	<MDL	<MDL	<MDL	<MDL	<MDL	<MDL	<MDL	<MDL	<MDL	<MDL	<MDL	<MDL	<MDL	<MDL	<MDL	<MDL	<MDL	<MDL	<MDL	<MDL	<MDL	<MDL
	Fish plasma	NA	NA	Day 0	IC	Count	0	0	0	0	0	3	8	8	8	6	7	1	0	0	0	0	0	0	0	0	0	0	0	0	0	0	0	0	0	0	0	0	0	0	0	0	0	0	0	0	0	0	0
	Fish plasma	NA	NA	Day 0	IC	Maximum	<MDL	<MDL	<MDL	<MDL	<MDL	0.560304	2.07221	2.19158	6.38621	1.58515	3.04068	0.374784	<MDL	<MDL	<MDL	<MDL	<MDL	<MDL	<MDL	<MDL	<MDL	<MDL	<MDL	<MDL	<MDL	<MDL	<MDL	<MDL	<MDL	<MDL	<MDL	<MDL	<MDL	<MDL	<MDL	<MDL	<MDL	<MDL	<MDL	<MDL	<MDL	<MDL	<MDL
	Fish plasma	NA	NA	Day 0	IC	Minimum	<MDL	<MDL	<MDL	<MDL	<MDL	0.520608	1.34918	1.70381	3.78542	0.871344	1.47206	0.374784	<MDL	<MDL	<MDL	<MDL	<MDL	<MDL	<MDL	<MDL	<MDL	<MDL	<MDL	<MDL	<MDL	<MDL	<MDL	<MDL	<MDL	<MDL	<MDL	<MDL	<MDL	<MDL	<MDL	<MDL	<MDL	<MDL	<MDL	<MDL	<MDL	<MDL	<MDL
	Fish plasma	NA	NA	Day 0	IC	Median	<MDL	<MDL	<MDL	<MDL	<MDL	0.522192	1.7082	1.99736	5.20908	1.38898	2.92646	0.374784	<MDL	<MDL	<MDL	<MDL	<MDL	<MDL	<MDL	<MDL	<MDL	<MDL	<MDL	<MDL	<MDL	<MDL	<MDL	<MDL	<MDL	<MDL	<MDL	<MDL	<MDL	<MDL	<MDL	<MDL	<MDL	<MDL	<MDL	<MDL	<MDL	<MDL	<MDL
	Fish plasma	MA-SDW 491-0063A	NA	Day 7	REF	Mean	<MDL	<MDL	<MDL	0.18893	<MDL	0.891548	1.66054	2.39683	5.57986	1.31312	2.82018	0.459891	<MDL	<MDL	0.191088	12.723	0.352512	35.629	<MDL	<MDL	<MDL	<MDL	<MDL	<MDL	<MDL	1.04523	<MDL	<MDL	3.86816	0.547315	<MDL	<MDL	<MDL	<MDL	<MDL	<MDL	<MDL	<MDL	<MDL	<MDL	<MDL	<MDL	<MDL
	Fish plasma	MA-SDW 491-0063A	NA	Day 7	REF	Standard Deviation	<MDL	<MDL	<MDL	0.00106236	<MDL	0.482373	0.329716	0.437329	1.19993	0.318999	0.769393	0.0497627	<MDL	<MDL	NA	11.2399	0.113655	15.4168	<MDL	<MDL	<MDL	<MDL	<MDL	<MDL	<MDL	0.532278	<MDL	<MDL	3.70221	0.324401	<MDL	<MDL	<MDL	<MDL	<MDL	<MDL	<MDL	<MDL	<MDL	<MDL	<MDL	<MDL	<MDL
	Fish plasma	MA-SDW 491-0063A	NA	Day 7	REF	Count	0	0	0	2	0	7	8	8	8	7	8	5	0	0	1	8	3	8	0	0	0	0	0	0	0	6	0	0	8	7	0	0	0	0	0	0	0	0	0	0	0	0	0
	Fish plasma	MA-SDW 491-0063A	NA	Day 7	REF	Maximum	<MDL	<MDL	<MDL	0.189682	<MDL	1.81224	2.05872	3.1079	7.38034	1.80758	4.0399	0.527856	<MDL	<MDL	0.191088	39.462	0.475536	67.7531	<MDL	<MDL	<MDL	<MDL	<MDL	<MDL	<MDL	2.02882	<MDL	<MDL	12.6301	1.07078	<MDL	<MDL	<MDL	<MDL	<MDL	<MDL	<MDL	<MDL	<MDL	<MDL	<MDL	<MDL	<MDL
	Fish plasma	MA-SDW 491-0063A	NA	Day 7	REF	Minimum	<MDL	<MDL	<MDL	0.188179	<MDL	0.441907	1.22606	1.7785	3.92688	0.868032	1.74533	0.398112	<MDL	<MDL	0.191088	4.24258	0.251424	21.6998	<MDL	<MDL	<MDL	<MDL	<MDL	<MDL	<MDL	0.563328	<MDL	<MDL	1.50422	0.22285	<MDL	<MDL	<MDL	<MDL	<MDL	<MDL	<MDL	<MDL	<MDL	<MDL	<MDL	<MDL	<MDL
	Fish plasma	MA-SDW 491-0063A	NA	Day 7	REF	Median	<MDL	<MDL	<MDL	0.18893	<MDL	0.838368	1.72169	2.3706	5.74586	1.34251	2.69562	0.454238	<MDL	<MDL	0.191088	9.78593	0.330576	29.129	<MDL	<MDL	<MDL	<MDL	<MDL	<MDL	<MDL	0.8664	<MDL	<MDL	2.44404	0.347338	<MDL	<MDL	<MDL	<MDL	<MDL	<MDL	<MDL	<MDL	<MDL	<MDL	<MDL	<MDL	<MDL
	Fish plasma	MA-SDW 491-0063A	NA	Day 21	REF	Mean	<MDL	0.709872	<MDL	0.334094	<MDL	0.563312	1.18118	1.80516	3.54003	0.755976	1.58695	0.39371	<MDL	<MDL	0.176544	3.27912	<MDL	29.7674	<MDL	<MDL	<MDL	<MDL	<MDL	<MDL	<MDL	1.22114	<MDL	0.687461	1.4827	0.238432	<MDL	<MDL	<MDL	<MDL	<MDL	<MDL	<MDL	<MDL	<MDL	<MDL	<MDL	<MDL	<MDL
	Fish plasma	MA-SDW 491-0063A	NA	Day 21	REF	Standard Deviation	<MDL	NA	<MDL	0.083309	<MDL	0.0742405	0.422202	0.598148	0.839505	0.21087	0.531228	NA	<MDL	<MDL	NA	0.861368	<MDL	5.05947	<MDL	<MDL	<MDL	<MDL	<MDL	<MDL	<MDL	0.233102	<MDL	0.603738	1.60169	0.106764	<MDL	<MDL	<MDL	<MDL	<MDL	<MDL	<MDL	<MDL	<MDL	<MDL	<MDL	<MDL	<MDL
	Fish plasma	MA-SDW 491-0063A	NA	Day 21	REF	Count	0	1	0	3	0	3	6	6	6	6	6	1	0	0	1	6	0	6	0	0	0	0	0	0	0	6	0	2	6	4	0	0	0	0	0	0	0	0	0	0	0	0	0
	Fish plasma	MA-SDW 491-0063A	NA	Day 21	REF	Maximum	<MDL	0.709872	<MDL	0.42985	<MDL	0.646224	1.71566	2.47618	4.46227	1.04669	2.29349	0.39371	<MDL	<MDL	0.176544	4.28482	<MDL	37.657	<MDL	<MDL	<MDL	<MDL	<MDL	<MDL	<MDL	1.40659	<MDL	1.11437	4.67237	0.38796	<MDL	<MDL	<MDL	<MDL	<MDL	<MDL	<MDL	<MDL	<MDL	<MDL	<MDL	<MDL	<MDL
	Fish plasma	MA-SDW 491-0063A	NA	Day 21	REF	Minimum	<MDL	0.709872	<MDL	0.278242	<MDL	0.502992	0.73704	0.936288	2.0915	0.517296	0.943368	0.39371	<MDL	<MDL	0.176544	2.10682	<MDL	23.2505	<MDL	<MDL	<MDL	<MDL	<MDL	<MDL	<MDL	0.794304	<MDL	0.260554	0.440505	0.154258	<MDL	<MDL	<MDL	<MDL	<MDL	<MDL	<MDL	<MDL	<MDL	<MDL	<MDL	<MDL	<MDL
	Fish plasma	MA-SDW 491-0063A	NA	Day 21	REF	Median	<MDL	0.709872	<MDL	0.294192	<MDL	0.54072	1.02785	1.94863	3.64202	0.756576	1.58406	0.39371	<MDL	<MDL	0.176544	3.27979	<MDL	29.9278	<MDL	<MDL	<MDL	<MDL	<MDL	<MDL	<MDL	1.33325	<MDL	0.687461	0.823368	0.205754	<MDL	<MDL	<MDL	<MDL	<MDL	<MDL	<MDL	<MDL	<MDL	<MDL	<MDL	<MDL	<MDL
	Fish plasma	MA-SDW 491-0063A	NA	Day 7	FTA1-100%	Mean	<MDL	0.558336	1.72681	12.0527	12.0789	175.934	7.49652	5.20795	5.53927	1.15834	2.51307	0.400163	<MDL	0.655166	91.4275	6626.33	151.794	5581.46	4.89036	2.20183	<MDL	<MDL	<MDL	<MDL	1.92376	415.007	<MDL	18.8747	5532.64	527.014	<MDL	<MDL	<MDL	<MDL	<MDL	<MDL	<MDL	<MDL	<MDL	<MDL	<MDL	<MDL	<MDL
	Fish plasma	MA-SDW 491-0063A	NA	Day 7	FTA1-100%	Standard Deviation	<MDL	NA	0.884811	4.91775	4.48474	57.526	1.84691	0.890241	0.787798	0.152275	0.461293	0.0231129	<MDL	0.172175	25.1164	1534.05	69.3803	2377.81	2.90333	0.984946	<MDL	<MDL	<MDL	<MDL	2.67175	102.917	<MDL	3.01709	1613.49	203.543	<MDL	<MDL	<MDL	<MDL	<MDL	<MDL	<MDL	<MDL	<MDL	<MDL	<MDL	<MDL	<MDL
	Fish plasma	MA-SDW 491-0063A	NA	Day 7	FTA1-100%	Count	0	1	7	7	7	7	7	7	7	7	7	3	0	7	7	7	7	7	7	7	0	0	0	0	7	7	0	7	7	7	0	0	0	0	0	0	0	0	0	0	0	0	0
	Fish plasma	MA-SDW 491-0063A	NA	Day 7	FTA1-100%	Maximum	<MDL	0.558336	3.70368	22.3176	21.6926	295.536	10.7698	6.73296	6.57072	1.33315	3.03101	0.426192	<MDL	1.02869	137.443	9229.1	289.277	10500.9	10.5014	4.08811	<MDL	<MDL	<MDL	<MDL	7.88544	602.928	<MDL	22.0426	6941.21	785.469	<MDL	<MDL	<MDL	<MDL	<MDL	<MDL	<MDL	<MDL	<MDL	<MDL	<MDL	<MDL	<MDL
	Fish plasma	MA-SDW 491-0063A	NA	Day 7	FTA1-100%	Minimum	<MDL	0.558336	1.17202	7.44672	7.56178	110.564	5.34518	3.81946	4.3657	0.962928	1.79321	0.382042	<MDL	0.501168	60.809	4513.28	67.7884	3562.34	2.24261	1.27915	<MDL	<MDL	<MDL	<MDL	0.586656	301.777	<MDL	14.7552	2250.67	229.157	<MDL	<MDL	<MDL	<MDL	<MDL	<MDL	<MDL	<MDL	<MDL	<MDL	<MDL	<MDL	<MDL
	Fish plasma	MA-SDW 491-0063A	NA	Day 7	FTA1-100%	Median	<MDL	0.558336	1.42646	11.6416	10.7796	163.351	7.1629	5.32176	5.43398	1.22726	2.40545	0.392256	<MDL	0.596064	83.0128	7011.77	130.128	4539.14	4.09277	2.03366	<MDL	<MDL	<MDL	<MDL	0.774192	385.904	<MDL	18.9053	5849.97	469.526	<MDL	<MDL	<MDL	<MDL	<MDL	<MDL	<MDL	<MDL	<MDL	<MDL	<MDL	<MDL	<MDL
	Fish plasma	MA-SDW 491-0063A	NA	Day 21	FTA1-100%	Mean	<MDL	0.940764	2.26971	14.2769	3.34602	72.17	4.83538	4.85796	4.40101	0.8292	1.50685	<MDL	<MDL	0.237753	34.007	3939.92	103.132	4709.12	4.24402	1.74448	<MDL	<MDL	<MDL	<MDL	0.613153	343.977	<MDL	16.8286	1924.07	225.187	<MDL	<MDL	<MDL	<MDL	<MDL	<MDL	<MDL	<MDL	<MDL	<MDL	<MDL	<MDL	<MDL
	Fish plasma	MA-SDW 491-0063A	NA	Day 21	FTA1-100%	Standard Deviation	<MDL	0.388088	1.93894	15.3813	1.20264	26.6666	2.46654	2.3777	1.31444	0.242311	0.545566	<MDL	<MDL	0.116845	24.0311	1945.94	90.5079	2927.65	3.40803	1.26214	<MDL	<MDL	<MDL	<MDL	0.300522	226.484	<MDL	6.46648	959.945	229.404	<MDL	<MDL	<MDL	<MDL	<MDL	<MDL	<MDL	<MDL	<MDL	<MDL	<MDL	<MDL	<MDL
	Fish plasma	MA-SDW 491-0063A	NA	Day 21	FTA1-100%	Count	0	4	7	7	7	7	7	7	7	7	7	0	0	7	7	7	7	7	7	7	0	0	0	0	7	7	0	7	7	7	0	0	0	0	0	0	0	0	0	0	0	0	0
	Fish plasma	MA-SDW 491-0063A	NA	Day 21	FTA1-100%	Maximum	<MDL	1.35211	6.06864	42.193	5.10384	109.273	8.77224	8.61984	6.41664	1.05226	2.1911	<MDL	<MDL	0.476942	68.9472	6752.31	270.35	9807.81	9.7117	4.01995	<MDL	<MDL	<MDL	<MDL	1.04563	722.09	<MDL	29.6126	3341.82	652.032	<MDL	<MDL	<MDL	<MDL	<MDL	<MDL	<MDL	<MDL	<MDL	<MDL	<MDL	<MDL	<MDL
	Fish plasma	MA-SDW 491-0063A	NA	Day 21	FTA1-100%	Minimum	<MDL	0.574272	0.688272	3.52862	1.85222	38.5172	2.96136	2.4277	2.9544	0.495648	0.79932	<MDL	<MDL	0.152592	11.7363	1645.25	32.7373	1487.49	0.796704	0.541824	<MDL	<MDL	<MDL	<MDL	0.211219	127.483	<MDL	8.31101	918.72	56.0496	<MDL	<MDL	<MDL	<MDL	<MDL	<MDL	<MDL	<MDL	<MDL	<MDL	<MDL	<MDL	<MDL
	Fish plasma	MA-SDW 491-0063A	NA	Day 21	FTA1-100%	Median	<MDL	0.918336	1.57589	6.6312	3.19834	70.3728	3.77074	3.97944	4.13227	0.92376	1.64678	<MDL	<MDL	0.1776	30.6256	3804.39	59.688	5215.86	3.6516	1.48786	<MDL	<MDL	<MDL	<MDL	0.665952	275.434	<MDL	15.7164	1535.67	96.8064	<MDL	<MDL	<MDL	<MDL	<MDL	<MDL	<MDL	<MDL	<MDL	<MDL	<MDL	<MDL	<MDL
	Fish plasma	NA	NA	Day 7	FTA2-50%	Mean	<MDL	0.921184	5.42501	39.9355	20.6277	471.252	17.5522	5.9412	5.97265	1.31931	3.1607	0.545275	<MDL	3.58656	291.378	7569.31	173.377	7230.66	10.8111	0.725342	<MDL	<MDL	<MDL	<MDL	16.9553	308.564	<MDL	101.533	3182.36	548.784	<MDL	<MDL	<MDL	<MDL	<MDL	<MDL	<MDL	<MDL	<MDL	<MDL	<MDL	<MDL	<MDL
	Fish plasma	NA	NA	Day 7	FTA2-50%	Standard Deviation	<MDL	0.311816	4.65757	47.5199	5.60606	99.4705	3.84623	1.44836	1.45994	0.395143	0.939669	0.171198	<MDL	2.65852	221.628	2148.2	66.591	2014.23	5.02609	0.300582	<MDL	<MDL	<MDL	<MDL	13.4979	65.3052	<MDL	24.5773	862.856	160.425	<MDL	<MDL	<MDL	<MDL	<MDL	<MDL	<MDL	<MDL	<MDL	<MDL	<MDL	<MDL	<MDL
	Fish plasma	NA	NA	Day 7	FTA2-50%	Count	0	3	7	7	7	7	7	7	7	7	7	3	0	7	7	7	7	7	7	7	0	0	0	0	7	7	0	7	7	7	0	0	0	0	0	0	0	0	0	0	0	0	0
	Fish plasma	NA	NA	Day 7	FTA2-50%	Maximum	<MDL	1.27315	14.814	141.7	31.0277	593.904	22.3248	8.3112	8.16048	1.78704	4.23605	0.676176	<MDL	8.74565	774.878	10393.8	276.408	10513.8	20.2613	1.35677	<MDL	<MDL	<MDL	<MDL	42.3217	389.069	<MDL	129.034	3912.28	767.088	<MDL	<MDL	<MDL	<MDL	<MDL	<MDL	<MDL	<MDL	<MDL	<MDL	<MDL	<MDL	<MDL
	Fish plasma	NA	NA	Day 7	FTA2-50%	Minimum	<MDL	0.679488	1.19222	7.07664	13.3709	342.901	12.2774	4.28736	4.12128	0.78696	2.14709	0.351538	<MDL	1.18819	113.4	5161.94	91.4304	4630.09	5.95488	0.49968	<MDL	<MDL	<MDL	<MDL	2.62834	193.142	<MDL	70.7152	1685.23	388.248	<MDL	<MDL	<MDL	<MDL	<MDL	<MDL	<MDL	<MDL	<MDL	<MDL	<MDL	<MDL	<MDL
	Fish plasma	NA	NA	Day 7	FTA2-50%	Median	<MDL	0.810912	5.07504	21.2506	20.97	443.838	17.6347	6.15408	5.6327	1.39046	2.77997	0.608112	<MDL	2.45486	230.491	7140.61	164.774	6751.43	9.68016	0.671904	<MDL	<MDL	<MDL	<MDL	12.4427	324.901	<MDL	113.539	3522.42	481.548	<MDL	<MDL	<MDL	<MDL	<MDL	<MDL	<MDL	<MDL	<MDL	<MDL	<MDL	<MDL	<MDL
	Fish plasma	NA	NA	Day 21	FTA2-50%	Mean	<MDL	1.83659	3.19883	10.6975	10.4713	269.786	15.6005	5.5863	4.65042	1.05072	2.2541	<MDL	<MDL	0.758676	45.4149	2788.18	146.242	6434.81	10.5637	0.765588	<MDL	<MDL	<MDL	<MDL	2.79066	240.162	<MDL	202.096	4287.69	874.717	<MDL	<MDL	<MDL	<MDL	<MDL	<MDL	<MDL	<MDL	<MDL	<MDL	<MDL	<MDL	<MDL
	Fish plasma	NA	NA	Day 21	FTA2-50%	Standard Deviation	<MDL	0.645313	1.11882	8.40993	10.7143	163.512	4.05747	0.724241	1.30124	0.370212	0.6468	<MDL	<MDL	0.32453	30.3502	1226.51	68.2733	1967.62	4.82334	0.263152	<MDL	<MDL	<MDL	<MDL	2.08335	39.9259	<MDL	45.0509	1412.45	518.143	<MDL	<MDL	<MDL	<MDL	<MDL	<MDL	<MDL	<MDL	<MDL	<MDL	<MDL	<MDL	<MDL
	Fish plasma	NA	NA	Day 21	FTA2-50%	Count	0	4	4	4	4	4	4	4	4	4	4	0	0	4	4	4	4	4	4	4	0	0	0	0	4	4	0	4	4	4	0	0	0	0	0	0	0	0	0	0	0	0	0
	Fish plasma	NA	NA	Day 21	FTA2-50%	Maximum	<MDL	2.3364	4.2959	20.0093	23.526	472.644	18.8265	6.31186	6.1249	1.39762	2.83517	<MDL	<MDL	1.2013	84.9669	3986.82	204.814	9232.67	17.4859	1.15579	<MDL	<MDL	<MDL	<MDL	4.69632	273.946	<MDL	241.285	5863.92	1640.11	<MDL	<MDL	<MDL	<MDL	<MDL	<MDL	<MDL	<MDL	<MDL	<MDL	<MDL	<MDL	<MDL
	Fish plasma	NA	NA	Day 21	FTA2-50%	Minimum	<MDL	0.929808	1.71893	3.41016	1.02182	133.43	9.89232	4.65528	3.35448	0.617808	1.50031	<MDL	<MDL	0.495168	17.4979	1073.52	51.4944	4932.6	6.75974	0.580272	<MDL	<MDL	<MDL	<MDL	0.473376	186.278	<MDL	138.12	2974.71	497.6	<MDL	<MDL	<MDL	<MDL	<MDL	<MDL	<MDL	<MDL	<MDL	<MDL	<MDL	<MDL	<MDL
	Fish plasma	NA	NA	Day 21	FTA2-50%	Median	<MDL	2.04007	3.39024	9.6852	8.66873	236.534	16.8416	5.68903	4.56115	1.09373	2.34046	<MDL	<MDL	0.66912	39.5973	3046.19	164.329	5786.98	9.00466	0.663144	<MDL	<MDL	<MDL	<MDL	2.99647	250.213	<MDL	214.49	4156.07	680.58	<MDL	<MDL	<MDL	<MDL	<MDL	<MDL	<MDL	<MDL	<MDL	<MDL	<MDL	<MDL	<MDL
	Fish plasma	MA-SDW 488-0064	NA	Day 7	FTA2-100%	Mean	<MDL	0.838304	2.55526	27.9923	24.6	535.761	14.0759	5.5795	4.5168	1.24536	2.47295	0.59016	<MDL	3.77375	254.284	8288.46	119.572	8539.59	10.8344	0.837594	<MDL	<MDL	<MDL	<MDL	9.30586	288.065	<MDL	220.873	1987.41	412.694	<MDL	<MDL	<MDL	<MDL	<MDL	<MDL	<MDL	<MDL	<MDL	<MDL	<MDL	<MDL	<MDL
	Fish plasma	MA-SDW 488-0064	NA	Day 7	FTA2-100%	Standard Deviation	<MDL	0.135109	0.725425	12.9021	7.44205	149.608	2.2746	0.847007	1.32679	0.31573	0.990963	NA	<MDL	2.5416	177.927	1909.62	37.1855	2231.42	3.14308	0.352626	<MDL	<MDL	<MDL	<MDL	4.32767	48.4844	<MDL	103.614	494.299	116.569	<MDL	<MDL	<MDL	<MDL	<MDL	<MDL	<MDL	<MDL	<MDL	<MDL	<MDL	<MDL	<MDL
	Fish plasma	MA-SDW 488-0064	NA	Day 7	FTA2-100%	Count	0	3	5	5	5	5	5	5	5	3	4	1	0	5	5	5	5	5	5	5	0	0	0	0	5	5	0	5	5	5	0	0	0	0	0	0	0	0	0	0	0	0	0
	Fish plasma	MA-SDW 488-0064	NA	Day 7	FTA2-100%	Maximum	<MDL	0.993984	3.16051	48.143	31.5874	666.682	15.7651	6.45504	6.42624	1.60056	3.61855	0.59016	<MDL	7.61184	558.192	10206	157.094	11513.4	14.1821	1.34616	<MDL	<MDL	<MDL	<MDL	15.0058	342.326	<MDL	396.134	2455.3	522.912	<MDL	<MDL	<MDL	<MDL	<MDL	<MDL	<MDL	<MDL	<MDL	<MDL	<MDL	<MDL	<MDL
	Fish plasma	MA-SDW 488-0064	NA	Day 7	FTA2-100%	Minimum	<MDL	0.75168	1.65677	18.6802	15.9965	347.251	10.2653	4.26259	2.844	0.996624	1.23312	0.59016	<MDL	0.702029	130.906	6297.13	58.5427	5849.47	5.86157	0.356698	<MDL	<MDL	<MDL	<MDL	4.8072	228.547	<MDL	144.288	1413.79	281.117	<MDL	<MDL	<MDL	<MDL	<MDL	<MDL	<MDL	<MDL	<MDL	<MDL	<MDL	<MDL	<MDL
	Fish plasma	MA-SDW 488-0064	NA	Day 7	FTA2-100%	Median	<MDL	0.769248	3.03581	20.6362	27.515	599.088	14.7245	5.67139	4.33622	1.1389	2.52006	0.59016	<MDL	3.94003	186.528	8660.49	122.141	8820.76	11.0597	0.835248	<MDL	<MDL	<MDL	<MDL	9.18048	292.718	<MDL	197.434	2090.16	444.278	<MDL	<MDL	<MDL	<MDL	<MDL	<MDL	<MDL	<MDL	<MDL	<MDL	<MDL	<MDL	<MDL
	Fish plasma	MA-SDW 488-0064	NA	Day 21	FTA2-100%	Mean	<MDL	3.03229	5.03699	16.2567	21.9966	683.384	32.6567	10.7428	4.98626	0.85074	1.84398	<MDL	<MDL	1.01134	81.1936	4064.84	487.695	14641.8	27.3429	1.78222	<MDL	<MDL	<MDL	<MDL	1.45754	392.013	<MDL	353.087	3792.8	956.547	<MDL	<MDL	<MDL	<MDL	<MDL	<MDL	<MDL	<MDL	<MDL	<MDL	<MDL	<MDL	<MDL
	Fish plasma	MA-SDW 488-0064	NA	Day 21	FTA2-100%	Standard Deviation	<MDL	1.11706	2.85801	11.7127	20.2235	430.762	13.2672	2.2568	1.26533	0.350152	0.559032	<MDL	<MDL	0.303148	17.1015	489.273	229.741	4334.3	9.19565	0.359897	<MDL	<MDL	<MDL	<MDL	1.2954	91.9914	<MDL	93.5476	2449.22	835.576	<MDL	<MDL	<MDL	<MDL	<MDL	<MDL	<MDL	<MDL	<MDL	<MDL	<MDL	<MDL	<MDL
	Fish plasma	MA-SDW 488-0064	NA	Day 21	FTA2-100%	Count	0	4	4	4	4	4	4	4	4	4	4	0	0	4	4	4	4	4	4	4	0	0	0	0	4	4	0	4	4	4	0	0	0	0	0	0	0	0	0	0	0	0	0
	Fish plasma	MA-SDW 488-0064	NA	Day 21	FTA2-100%	Maximum	<MDL	4.31928	8.67566	30.2605	45.4482	1182.43	49.4119	12.8563	6.82906	1.36512	2.62738	<MDL	<MDL	1.32706	96.3696	4512.1	765.402	20036.2	35.0654	2.14234	<MDL	<MDL	<MDL	<MDL	3.11438	522.045	<MDL	447.381	7338.78	2144.75	<MDL	<MDL	<MDL	<MDL	<MDL	<MDL	<MDL	<MDL	<MDL	<MDL	<MDL	<MDL	<MDL
	Fish plasma	MA-SDW 488-0064	NA	Day 21	FTA2-100%	Minimum	<MDL	1.63982	2.35699	5.94624	4.73803	300.835	17.4854	7.6752	3.984	0.624288	1.34894	<MDL	<MDL	0.66744	62.7264	3451.01	221.64	9823.71	16.0517	1.40285	<MDL	<MDL	<MDL	<MDL	0.335611	309.014	<MDL	231.115	1774.42	207.6	<MDL	<MDL	<MDL	<MDL	<MDL	<MDL	<MDL	<MDL	<MDL	<MDL	<MDL	<MDL	<MDL
	Fish plasma	MA-SDW 488-0064	NA	Day 21	FTA2-100%	Median	<MDL	3.08503	4.55765	14.4101	18.9	625.138	31.8648	11.2199	4.566	0.706776	1.6998	<MDL	<MDL	1.02542	82.8392	4148.13	481.87	14353.6	29.1272	1.79184	<MDL	<MDL	<MDL	<MDL	1.19009	368.496	<MDL	366.926	3029	736.92	<MDL	<MDL	<MDL	<MDL	<MDL	<MDL	<MDL	<MDL	<MDL	<MDL	<MDL	<MDL	<MDL
[truncated: 5 more columns]

## Sheet: Table S9 ML Fish PFAS Summary
Table S9. Summary of concentrations of per-and polyfluoroalkyl substances measured in plasma (ng mL⁻¹) from fish exposed for up to 21 days (Not Acclimated) during mobile-laboratory exposure experiments conducted on Cape Cod Massachusetts in 2021.
[See Table S2 for compound abbreviations; L, linear isomers; B, branched isomers; T, total (linear plus branched isomers); ng mL⁻¹, nanograms per milliliter; <MDL, less than method quantitification limit; NA, not applicable; SD, standard deviation; n, sample size]
Plasma PFAS Concentration		IC			REF						FTA1-100%						FTA2-50%						FTA2-100%
Not acclimated before 21 day exposure		Day 0			Day 7			Day 21			Day 7			Day 21			Day 7			Day 21			Day 7			Day 21
		Mean	± SD	n	Mean	± SD	n	Mean	± SD	n	Mean	± SD	n	Mean	± SD	n	Mean	± SD	n	Mean	± SD	n	Mean	± SD	n	Mean	± SD	n
Perfluoroalkyl carboxylic acids	PFPrA	<MDL	<MDL	0	<MDL	<MDL	0	<MDL	<MDL	0	<MDL	<MDL	0	<MDL	<MDL	0	<MDL	<MDL	0	<MDL	<MDL	0	<MDL	<MDL	0	<MDL	<MDL	0
	PFBA	<MDL	<MDL	0	<MDL	<MDL	0	0.709872	NA	1	0.558336	NA	1	0.940764	0.388088	4	0.921184	0.311816	3	1.83659	0.645313	4	0.838304	0.135109	3	3.03229	1.11706	4
	PFPeA	<MDL	<MDL	0	<MDL	<MDL	0	<MDL	<MDL	0	1.72681	0.884811	7	2.26971	1.93894	7	5.42501	4.65757	7	3.19883	1.11882	4	2.55526	0.725425	5	5.03699	2.85801	4
	PFHxA	<MDL	<MDL	0	0.189682	0.00106236	2	0.297616	0.083309	3	12.0527	4.91775	7	14.2769	15.3813	7	39.9355	47.5199	7	10.6975	8.40993	4	27.9923	12.9021	5	16.2567	11.7127	4
	PFHpA	<MDL	<MDL	0	<MDL	<MDL	0	<MDL	<MDL	0	12.0789	4.48474	7	3.34602	1.20264	7	20.6277	5.60606	7	10.4713	10.7143	4	24.6	7.44205	5	21.9966	20.2235	4
	PFOA	0.534368	0.0224752	3	0.951643	0.482373	7	0.555228	0.0742405	3	175.934	57.526	7	72.17	26.6666	7	471.252	99.4705	7	269.786	163.512	4	535.761	149.608	5	683.384	430.762	4
	PFNA	1.70945	0.237585	8	1.66773	0.329716	8	1.23928	0.422202	6	7.49652	1.84691	7	4.83538	2.46654	7	17.5522	3.84623	7	15.6005	4.05747	4	14.0759	2.2746	5	32.6567	13.2672	4
	PFDA	1.97156	0.190073	8	2.27102	0.437329	8	1.91802	0.598148	6	5.20795	0.890241	7	4.85796	2.3777	7	5.9412	1.44836	7	5.5863	0.724241	4	5.5795	0.847007	5	10.7428	2.2568	4
	PFUnDA	5.10845	0.94016	8	5.24969	1.19993	8	4.04186	0.839505	6	5.53927	0.787798	7	4.40101	1.31444	7	5.97265	1.45994	7	4.65042	1.30124	4	4.5168	1.32679	5	4.98626	1.26533	4
	PFDoDA	1.26403	0.29309	6	1.23339	0.318999	7	0.907992	0.21087	6	1.15834	0.152275	7	0.8292	0.242311	7	1.31931	0.395143	7	1.05072	0.370212	4	1.24536	0.31573	3	0.85074	0.350152	4
	PFTrDA	2.44686	0.666802	7	2.63337	0.769393	8	1.95146	0.531228	6	2.51307	0.461293	7	1.50685	0.545566	7	3.1607	0.939669	7	2.2541	0.6468	4	2.47295	0.990963	4	1.84398	0.559032	4
	PFTeDA	0.374784	NA	1	0.4429	0.0497627	5	0.460783	NA	1	0.400163	0.0231129	3	<MDL	<MDL	0	0.545275	0.171198	3	<MDL	<MDL	0	0.59016	NA	1	<MDL	<MDL	0
Perfluoroalkyl sulfonic acids	PFPrS	<MDL	<MDL	0	<MDL	<MDL	0	<MDL	<MDL	0	<MDL	<MDL	0	<MDL	<MDL	0	<MDL	<MDL	0	<MDL	<MDL	0	<MDL	<MDL	0	<MDL	<MDL	0
	PFBS	<MDL	<MDL	0	<MDL	<MDL	0	<MDL	<MDL	0	0.655166	0.172175	7	0.237753	0.116845	7	3.58656	2.65852	7	0.758676	0.32453	4	3.77375	2.5416	5	1.01134	0.303148	4
	PFPeS	<MDL	<MDL	0	0.191088	NA	1	0.176544	NA	1	91.4275	25.1164	7	34.007	24.0311	7	291.378	221.628	7	45.4149	30.3502	4	254.284	177.927	5	81.1936	17.1015	4
	T-PFHxS	<MDL	<MDL	0	12.723	11.2399	8	3.27912	0.861368	6	6626.33	1534.05	7	3939.92	1945.94	7	7569.31	2148.2	7	2788.18	1226.51	4	8288.46	1909.62	5	4064.84	489.273	4
	PFHpS	<MDL	<MDL	0	0.352512	0.113655	3	<MDL	<MDL	0	151.794	69.3803	7	103.132	90.5079	7	173.377	66.591	7	146.242	68.2733	4	119.572	37.1855	5	487.695	229.741	4
	T-PFOS	<MDL	<MDL	0	35.629	15.4168	8	29.7674	5.05947	6	5581.46	2377.81	7	4709.12	2927.65	7	7230.66	2014.23	7	6434.81	1967.62	4	8539.59	2231.42	5	14641.8	4334.3	4
	PFNS	<MDL	<MDL	0	<MDL	<MDL	0	<MDL	<MDL	0	4.89036	2.90333	7	4.24402	3.40803	7	10.8111	5.02609	7	10.5637	4.82334	4	10.8344	3.14308	5	27.3429	9.19565	4
	PFDS	<MDL	<MDL	0	<MDL	<MDL	0	<MDL	<MDL	0	2.20183	0.984946	7	1.74448	1.26214	7	0.725342	0.300582	7	0.765588	0.263152	4	0.837594	0.352626	5	1.78222	0.359897	4
	PFUnDS	<MDL	<MDL	0	<MDL	<MDL	0	<MDL	<MDL	0	<MDL	<MDL	0	<MDL	<MDL	0	<MDL	<MDL	0	<MDL	<MDL	0	<MDL	<MDL	0	<MDL	<MDL	0
	PFDoS	<MDL	<MDL	0	<MDL	<MDL	0	<MDL	<MDL	0	<MDL	<MDL	0	<MDL	<MDL	0	<MDL	<MDL	0	<MDL	<MDL	0	<MDL	<MDL	0	<MDL	<MDL	0
	PFTrDS	<MDL	<MDL	0	<MDL	<MDL	0	<MDL	<MDL	0	<MDL	<MDL	0	<MDL	<MDL	0	<MDL	<MDL	0	<MDL	<MDL	0	<MDL	<MDL	0	<MDL	<MDL	0
Fluorotelomer sulfonic acids	4:2FTS	<MDL	<MDL	0	<MDL	<MDL	0	<MDL	<MDL	0	<MDL	<MDL	0	<MDL	<MDL	0	<MDL	<MDL	0	<MDL	<MDL	0	<MDL	<MDL	0	<MDL	<MDL	0
	6:2FTS	0.486048	NA	1	<MDL	<MDL	0	<MDL	<MDL	0	1.92376	2.67175	7	0.680142	0.265859	6	16.9553	13.4979	7	2.79066	2.08335	4	9.30586	4.32767	5	1.45754	1.2954	4
	8:2FTS	<MDL	<MDL	0	1.1125	0.532278	6	1.10486	0.233102	6	415.007	102.917	7	343.977	226.484	7	308.564	65.3052	7	240.162	39.9259	4	288.065	48.4844	5	392.013	91.9914	4
	10:2FTS	<MDL	<MDL	0	<MDL	<MDL	0	<MDL	<MDL	0	<MDL	<MDL	0	<MDL	<MDL	0	<MDL	<MDL	0	<MDL	<MDL	0	<MDL	<MDL	0	<MDL	<MDL	0
Perfluoroalkyl sulfonamides	FBSA	<MDL	<MDL	0	<MDL	<MDL	0	1.11437	0.603738	2	18.8747	3.01709	7	16.8286	6.46648	7	101.533	24.5773	7	202.096	45.0509	4	220.873	103.614	5	353.087	93.5476	4
	FHxSA	<MDL	<MDL	0	3.86816	3.70221	8	1.4827	1.60169	6	5532.64	1613.49	7	1924.07	959.945	7	3182.36	862.856	7	4287.69	1412.45	4	1987.41	494.299	5	3792.8	2449.22	4
	FOSA	<MDL	<MDL	0	0.547315	0.324401	7	0.238432	0.106764	4	527.014	203.543	7	225.187	229.404	7	548.784	160.425	7	874.717	518.143	4	412.694	116.569	5	956.547	835.576	4
	MeFOSA	<MDL	<MDL	0	<MDL	<MDL	0	<MDL	<MDL	0	<MDL	<MDL	0	<MDL	<MDL	0	<MDL	<MDL	0	<MDL	<MDL	0	<MDL	<MDL	0	<MDL	<MDL	0
	EtFOSA	<MDL	<MDL	0	<MDL	<MDL	0	<MDL	<MDL	0	<MDL	<MDL	0	<MDL	<MDL	0	<MDL	<MDL	0	<MDL	<MDL	0	<MDL	<MDL	0	<MDL	<MDL	0
Perfluorooctane sulfonamideoacetic acids	N-MeFOSAA	<MDL	<MDL	0	<MDL	<MDL	0	<MDL	<MDL	0	<MDL	<MDL	0	<MDL	<MDL	0	<MDL	<MDL	0	<MDL	<MDL	0	<MDL	<MDL	0	<MDL	<MDL	0
	N-EtFOSAA	<MDL	<MDL	0	<MDL	<MDL	0	<MDL	<MDL	0	<MDL	<MDL	0	<MDL	<MDL	0	<MDL	<MDL	0	<MDL	<MDL	0	<MDL	<MDL	0	<MDL	<MDL	0
Perfluorooctane sulfonamide ethanols	NMeFOSE	<MDL	<MDL	0	<MDL	<MDL	0	<MDL	<MDL	0	<MDL	<MDL	0	<MDL	<MDL	0	<MDL	<MDL	0	<MDL	<MDL	0	<MDL	<MDL	0	<MDL	<MDL	0
	NEtFOSE	<MDL	<MDL	0	<MDL	<MDL	0	<MDL	<MDL	0	<MDL	<MDL	0	<MDL	<MDL	0	<MDL	<MDL	0	<MDL	<MDL	0	<MDL	<MDL	0	<MDL	<MDL	0
Per- and polyfluoroether carboxylic acids	HFPO-DA	<MDL	<MDL	0	<MDL	<MDL	0	<MDL	<MDL	0	<MDL	<MDL	0	<MDL	<MDL	0	<MDL	<MDL	0	<MDL	<MDL	0	<MDL	<MDL	0	<MDL	<MDL	0
	ADONA	<MDL	<MDL	0	<MDL	<MDL	0	<MDL	<MDL	0	<MDL	<MDL	0	<MDL	<MDL	0	<MDL	<MDL	0	<MDL	<MDL	0	<MDL	<MDL	0	<MDL	<MDL	0
	PFMPA	<MDL	<MDL	0	<MDL	<MDL	0	<MDL	<MDL	0	<MDL	<MDL	0	<MDL	<MDL	0	<MDL	<MDL	0	<MDL	<MDL	0	<MDL	<MDL	0	<MDL	<MDL	0
	PFMBA	<MDL	<MDL	0	<MDL	<MDL	0	<MDL	<MDL	0	<MDL	<MDL	0	<MDL	<MDL	0	<MDL	<MDL	0	<MDL	<MDL	0	<MDL	<MDL	0	<MDL	<MDL	0
	NFDHA	<MDL	<MDL	0	<MDL	<MDL	0	<MDL	<MDL	0	<MDL	<MDL	0	<MDL	<MDL	0	<MDL	<MDL	0	<MDL	<MDL	0	<MDL	<MDL	0	<MDL	<MDL	0
Ether sulfonic acids	9Cl-PF3ONS	<MDL	<MDL	0	<MDL	<MDL	0	<MDL	<MDL	0	<MDL	<MDL	0	<MDL	<MDL	0	<MDL	<MDL	0	<MDL	<MDL	0	<MDL	<MDL	0	<MDL	<MDL	0
	11Cl-PF3OUdS	<MDL	<MDL	0	<MDL	<MDL	0	<MDL	<MDL	0	<MDL	<MDL	0	<MDL	<MDL	0	<MDL	<MDL	0	<MDL	<MDL	0	<MDL	<MDL	0	<MDL	<MDL	0
	PFEESA	<MDL	<MDL	0	<MDL	<MDL	0	<MDL	<MDL	0	<MDL	<MDL	0	<MDL	<MDL	0	<MDL	<MDL	0	<MDL	<MDL	0	<MDL	<MDL	0	<MDL	<MDL	0
Fluorotelomer carboxylic acids	5:3FTCA	<MDL	<MDL	0	<MDL	<MDL	0	<MDL	<MDL	0	<MDL	<MDL	0	<MDL	<MDL	0	<MDL	<MDL	0	<MDL	<MDL	0	<MDL	<MDL	0	<MDL	<MDL	0
	7:3FTCA	<MDL	<MDL	0	<MDL	<MDL	0	<MDL	<MDL	0	<MDL	<MDL	0	<MDL	<MDL	0	<MDL	<MDL	0	<MDL	<MDL	0	<MDL	<MDL	0	<MDL	<MDL	0
Polyfluoroalkyl phosphate di-esters	6:2diPAP	<MDL	<MDL	0	<MDL	<MDL	0	<MDL	<MDL	0	<MDL	<MDL	0	<MDL	<MDL	0	<MDL	<MDL	0	<MDL	<MDL	0	<MDL	<MDL	0	<MDL	<MDL	0
	8:2diPAP	<MDL	<MDL	0	<MDL	<MDL	0	<MDL	<MDL	0	<MDL	<MDL	0	<MDL	<MDL	0	<MDL	<MDL	0	<MDL	<MDL	0	<MDL	<MDL	0	<MDL	<MDL	0

## Sheet: Table S10 ML PFAS ANOVA
Table S10. Two-way ANOVA of time and treatment effects on plasma PFAS concentration factors in male fathead minnows exposed to groundwater treatments for 7 days and 21 days (Not Acclimated) during mobile laboratory exposure experiments conducted on Cape Cod Massachusetts in 2021.
[See Table S2 for PFAS compound abbreviations; See Table S5 for for summary statistics; df, degrees of freedom]
Two-way ANOVA of Plasma PFAS Concentrations					Day 7						Day 21						REF			FTA1-100%			FTA2-50%			FTA2-100%
PFAS Compound	Source of Variation	df	F	p-value	REF vs. FTA1-100%	REF vs. FTA2-50%	REF vs. FTA2-100%	FTA1-100% vs. FTA2-50%	FTA1-100% vs. FTA2-100%	FTA2-50% vs. FTA2-100%	REF vs. FTA1-100%	REF vs. FTA2-50%	REF vs. FTA2-100%	FTA1-100% vs. FTA2-50%	FTA1-100% vs. FTA2-100%	FTA2-50% vs. FTA2-100%	Day 0 vs. Day 7	Day 0 vs. Day 21	Day 7 vs. Day 21	Day 0 vs. Day 7	Day 0 vs. Day 21	Day 7 vs. Day 21	Day 0 vs. Day 7	Day 0 vs. Day 21	Day 7 vs. Day 21	Day 0 vs. Day 7	Day 0 vs. Day 21	Day 7 vs. Day 21
PFBA	Treatment	3	F (3, 11) = 0.00	p>0.9999		0.9801	<0.0001			<0.0001				<0.0001	<0.0001	<0.0001	<0.0001						0.8482	<0.0001	<0.0001	<0.0001	<0.0001	<0.0001
	Time	2	F (2, 11) = 0.00	p>0.9999
	Interaction	6	F (6, 11) = -0.01	p>0.9999
	Residual	11
PFPeA	Treatment	3	F (3, 28) = 1.0	p=0.3812	0.9278	0.235	0.7989	0.0585	0.9342	0.2782	0.8416	0.693	0.334	0.9454	0.3661	0.7632	>0.9999	>0.9999	>0.9999	0.8155	0.6902	0.903	0.1464	0.5226	0.3814	0.6377	0.2166	0.3679
	Time	2	F (2, 28) = 1.5	p=0.2233
	Interaction	6	F (6, 28) = 0.8	p=0.5263
	Residual	28
PFHxA	Treatment	3	F (3, 28) = 2.7	p=0.06304	0.5673	0.1418	0.0677	0.2792	0.0884	0.8593	0.9842	0.7025	0.1297	0.5554	0.0094	0.2611	>0.9999	>0.9999	>0.9999	0.404	0.9327	0.1577	0.0847	0.5322	0.1696	0.0388	0.077	0.8691
	Time	2	F (2, 28) = 4.0	p=0.0281
	Interaction	6	F (6, 28) = 0.7	p=0.6119
	Residual	28
PFHpA	Treatment	3	F (3, 28) = 2.8	p=0.0611	0.5698	0.1419	0.0682	0.2757	0.0883	0.8622	0.9836	0.7051	0.1305	0.5649	0.0097	0.2605	>0.9999	>0.9999	>0.9999	0.4063	0.9311	0.1627	0.0848	0.5349	0.1672	0.0391	0.0776	0.8961
	Time	2	F (2, 28) = 4.1	p=0.0284
	Interaction	6	F (6, 28) = 0.8	p=0.6136
	Residual	28
PFOA	Treatment	3	F (3, 44) = 20.7	p<0.0001	0.0892	<0.0001	<0.0001	0.0011	0.0003	0.8484	0.8698	0.0591	<0.0001	0.1081	<0.0001	0.0005	>0.9999	>0.9999	>0.9999	0.1584	0.7261	0.3341	<0.0001	0.0333	0.0568	<0.0001	<0.0001	0.2472
	Time	2	F (2, 44) = 20.3	p<0.0001
	Interaction	6	F (6, 44) = 6.1	p=0.0001
	Residual	44
PFNA	Treatment	3	F (3, 68) = 73.1	p<0.0001	0.0061	<0.0001	<0.0001	<0.0001	0.0063	0.2865	0.2051	<0.0001	<0.0001	<0.0001	<0.0001	<0.0001	0.9995	0.9532	0.9613	0.0035	0.1701	0.2964	<0.0001	<0.0001	0.6174	<0.0001	<0.0001	<0.0001
	Time	2	F (2, 68) = 90.6	p<0.0001
	Interaction	6	F (6, 68) = 31.0	p<0.0001
	Residual	68
PFDA	Treatment	3	F (3, 68) = 46.7	p<0.0001	<0.0001	<0.0001	<0.0001	0.5629	0.9306	0.9355	<0.0001	<0.0001	<0.0001	0.6874	<0.0001	<0.0001	0.6986	0.9538	0.553	<0.0001	<0.0001	0.8081	<0.0001	<0.0001	0.8525	<0.0001	<0.0001	<0.0001
	Time	2	F (2, 68) = 93.6	p<0.0001
	Interaction	6	F (6, 68) = 20.5	p<0.0001
	Residual	68
PFBS	Treatment	3	F (3, 28) = 1.3	p=0.2804	0.9754	0.1665	0.1478	0.0994	0.0115	0.9963	0.9994	0.9673	0.9409	0.9289	0.8493	0.9979	>0.9999	>0.9999	>0.9999	0.9096	0.9923	0.8248	0.1007	0.8931	0.0223	0.0886	0.8384	0.0341
	Time	2	F (2,28) = 3.5	p=0.0428
	Interaction	6	F (6, 28) = 1.0	p=0.3934
	Residual	28
PFPPes	Treatment	3	F (3, 26) = 0.2	p=0.9020				0.2106		<0.0001				<0.0001	<0.0001	<0.0001				0.9908	0.9548	<0.0001	0.7074	>0.9999	0.4465	0.8256	<0.0001	<0.0001
	Time	2	F (2, 26) = 0.0	p>0.9999
	Interaction	6	F (6, 26) = 2.0	p=0.1015
	Residual	26
PFHxS	Treatment	3	F (3, 40) = 11.3	p<0.0001	<0.0001	<0.0001	<0.0001	0.6212	0.2222	0.8322	1e-05	0.0248	0.0005	0.5898	0.9991	0.6036	>0.9999	>0.9999	>0.9999	3e-05	0.0394	0.0036	<0.0001	0.2113	<0.0001	<0.0001	0.0426	0.0003
	Time	2	F (2, 40) = 39.5	p<0.0001
	Interaction	6	F (6, 40) = 5.2	p=0.0005
	Residual	40
PFPHpS	Treatment	3	F (3, 30) = 3.7	p=0.0228	0.1301	0.0672	0.3504	0.9753	0.9411	0.78	0.7538	0.5407	0.0005	0.8928	<0.0001	0.0001	>0.9999	>0.9999	>0.9999	0.3225	0.5862	0.6209	0.2326	0.3805	0.8965	0.5066	0.0003	<0.0001
	Time	2	F (2, 30) = 5.3	p=0.0109
	Interaction	6	F (6, 30) = 5.4	p=0.0007
	Residual	30
PFOS	Treatment	3	F (3, 40) = 13.5	p<0.0001	0.0001	<0.0001	<0.0001	0.5351	0.1216	0.747	0.0027	0.0004	<0.0001	0.6064	<0.0001	<0.0001	0.9999	>0.9999	>0.9999	0.0605	0.1298	0.7447	0.0112	0.0349	0.8361	0.0032	<0.0001	0.0006
	Time	2	F (2, 40) = 14.0	p<0.0001
	Interaction	6	F (6, 40) = 19.1	p=0.0010
	Residual	40
8:2 FTS	Treatment	3	F (3, 38) = 7.6	p=0.0004	<0.0001	<0.0001	0.0004	0.263	0.1977	0.9878	<0.0001	0.0072	<0.0001	0.4213	0.8905	0.2046	>0.9999	>0.9999	>0.9999	0.0024	0.0128	0.4375	0.0276	0.125	0.5701	0.0484	0.0063	0.3282
	Time	2	F (2, 38) = 10.0	p=0.0003
	Interaction	6	F (6, 38) = 1.9	p=0.1077
	Residual	38
FBSA	Treatment	3	F (3, 29) = 16.5	p<0.0001	0.9864	0.286	0.0031	0.0294	<0.0001	0.0028	0.9802	0.0006	<0.0001	<0.0001	<0.0001	0.0017	>0.9999	>0.9999	>0.9999	0.9392	0.9513	0.997	0.1818	0.0047	0.0124	0.0017	<0.0001	0.0021
	Time	2	F (2, 29) = 12.5	p=0.0001
	Interaction	6	F (6, 29) = 4.8	p=0.0017
	Residual	29
FHxSA	Treatment	3	F (3, 39) = 7.2	p=0.0006	<0.0001	<0.0001	0.0202	0.0023	<0.0001	0.2924	0.0311	<0.0001	<0.0001	0.0104	0.0581	0.9268	>0.9999	>0.9999	>0.9999	0.0331	0.0048	0.2799	0.2606	0.0134	0.0589	0.0182	<0.0001	0.0021
	Time	2	F (2, 39) = 9.7	p=0.0004
	Interaction	6	F (6, 39) = 7.8	p<0.0001
	Residual	39
FOSA	Treatment	3	F (3, 37) = 2.3	p=0.0354	0.0173	0.0124	0.1329	0.9992	0.9252	0.8812	0.6681	0.002	0.0007	0.0114	0.0037	0.9828	>0.9999	>0.9999	>0.9999	0.2735	0.783	0.1862	0.2462	0.0455	0.2378	0.4632	0.0264	0.037
	Time	2	F (2, 37) = 4.4	p=0.0179
	Interaction	6	F (6, 37) = 2.3	p=0.0472
	Residual	37

[truncated: 18 more sheets: Table S11 Fish Plasma CFB, Table S12 ML PFAS CFB ANOVA, Table S13 Fish Plasma PFAS D7-2, Table S14 Fish PFAS Summary D7-, Table S15 Fish Plasma CFB D7-2, Table S16 Plasma CFB d7-2 ANOVA, Table S17 ML Fish Biomarkers, Table S18 Biomarker Summary, Table S19 Testis Pathways, Table S20 Testis Hallmark, Table S21 Testis Processes, Table S22 Testis top process, Table S23 Liver Pathways, Table S24 Liver Processes, Table S25 Liver Top Processes, Table S26 Upstream FTA1-100%, Table S27 Upstream FTA2-100%, Table S28 Upstream FTA2-50%]
